# Supplementary material for: Mapping sulphadoxine-pyrimethamine-resistant Plasmodium falciparum malaria in infected humans and in parasite populations in Africa
Source: Sci Rep. 2017 Aug 7;7:7389. doi: 10.1038/s41598-017-06708-9 (PMC5547055; doi:10.1038/s41598-017-06708-9)
Supplement: Supplementary file 2 — Supplementary Dataset 1 [file 41598_2017_6708_MOESM2_ESM.csv]

PMID	country	year_publication	authors	year_survey	longitude	latitude	NumberTested	NumberFound540E	NumberFound540K	prev_540E	freq_540e	mixed	age_low	age_high
12793642	Sudan	2003	Abdel-Muhsin AA, Mackinnon MJ, Awadalla P, Ali E, Suleiman S, Ahmed S, Walliker D, Babiker HA	1998.5	35.419	13.85	46	6	40	0.130434782608696	0.130434782608696	no, excluded mixed	NA	NA
12793642	Sudan	2003	Abdel-Muhsin AA, Mackinnon MJ, Awadalla P, Ali E, Suleiman S, Ahmed S, Walliker D, Babiker HA	1998.5	35.39	13.877	50	4	46	0.08	0.08	no, excluded mixed	NA	NA
12793642	Sudan	2003	Abdel-Muhsin AA, Mackinnon MJ, Awadalla P, Ali E, Suleiman S, Ahmed S, Walliker D, Babiker HA	1998.5	32.536	15.593	44	4	40	0.0909090909090909	0.0909090909090909	no, excluded mixed	NA	NA
12793642	Sudan	2003	Abdel-Muhsin AA, Mackinnon MJ, Awadalla P, Ali E, Suleiman S, Ahmed S, Walliker D, Babiker HA	1999.5	35.39	13.877	32	2	30	0.0625	0.0625	no, excluded mixed	NA	NA
12793642	Sudan	2003	Abdel-Muhsin AA, Mackinnon MJ, Awadalla P, Ali E, Suleiman S, Ahmed S, Walliker D, Babiker HA	1999.5	32.536	15.593	33	2	31	0.0606060606060606	0.0606060606060606	no, excluded mixed	NA	NA
12793642	Sudan	2003	Abdel-Muhsin AA, Mackinnon MJ, Awadalla P, Ali E, Suleiman S, Ahmed S, Walliker D, Babiker HA	1999.5	35.419	13.85	31	0	31	0	0	NR	NA	NA
15031793	Sudan	2004	Abdel-Muhsin AM, Mackinnon MJ, Ali E, Nassir el KA, Suleiman S, Ahmed S, Walliker D, Babiker HA	2001.5	35.382	14.039	48	23	25	0.479166666666667	NA	NA	NA	NA
15031793	Sudan	2004	Abdel-Muhsin AM, Mackinnon MJ, Ali E, Nassir el KA, Suleiman S, Ahmed S, Walliker D, Babiker HA	2000.5	35.382	14.039	38	9	29	0.236842105263158	NA	NA	NA	NA
15031793	Sudan	2004	Abdel-Muhsin AM, Mackinnon MJ, Ali E, Nassir el KA, Suleiman S, Ahmed S, Walliker D, Babiker HA	1999.5	35.382	14.039	48	7	41	0.145833333333333	NA	NA	NA	NA
15031793	Sudan	2004	Abdel-Muhsin AM, Mackinnon MJ, Ali E, Nassir el KA, Suleiman S, Ahmed S, Walliker D, Babiker HA	1999.5	35.382	14.039	33	4	29	0.121212121212121	NA	NA	NA	NA
15031793	Sudan	2004	Abdel-Muhsin AM, Mackinnon MJ, Ali E, Nassir el KA, Suleiman S, Ahmed S, Walliker D, Babiker HA	1998.5	35.382	14.039	50	4	46	0.08	NA	NA	NA	NA
15031793	Sudan	2004	Abdel-Muhsin AM, Mackinnon MJ, Ali E, Nassir el KA, Suleiman S, Ahmed S, Walliker D, Babiker HA	1993.5	35.382	14.039	50	0	50	0	0	NR	NA	NA
15031793	Sudan	2004	Abdel-Muhsin AM, Mackinnon MJ, Ali E, Nassir el KA, Suleiman S, Ahmed S, Walliker D, Babiker HA	1990.5	35.382	14.039	44	0	44	0	0	NR	NA	NA
17686173	Sudan	2007	A-Elbasit IE, Alifrangis M, Khalil IF, Bygbjerg IC, Masuadi EM, Elbashir MI, Giha HA	2003.5	35.37	14	153	118	35	0.77124183006536	NA	NA	0	max
19379843	Sudan	2009	Al-Saai S, Kheir A, Abdel-Muhsin AM, Al-Ghazali A, Nwakanma D, Swedberg G, Babiker HA	2003.5	35.5	13.5	81	60	21	0.740740740740741	NA	no, use majority clone	5	max
14641841	South Sudan	2003	Anderson TJC, Nair S, Jacobzone C, Zavai A, Balkan S	2002.5	27.5	8.983333	75	7	68	0.0933333333333333	0.0933333333333333	no, excluded mixed	NA	NA
19704124	Comoros	2009	Andriantsoanirina V, Ratsimbasoa A, Bouchier C, Jahevitra M, Rabearimanana S, Radrianjafy R, Andrianaranjaka V, Randriantsoa T, Rason MA, Tichit M, Rabarijaona LP, Mercereau-Puijalon O, Durand R, Menard D	2006.5	43.35998	-11.65157	269	1	268	0.00371747211895911	NA	yes, count as mutant	NA	NA
19704124	Madagascar	2009	Andriantsoanirina V, Ratsimbasoa A, Bouchier C, Jahevitra M, Rabearimanana S, Radrianjafy R, Andrianaranjaka V, Randriantsoa T, Rason MA, Tichit M, Rabarijaona LP, Mercereau-Puijalon O, Durand R, Menard D	2006.5	48.78786	-19.11413	40	0	40	0	0	NR	NA	NA
19704124	Madagascar	2009	Andriantsoanirina V, Ratsimbasoa A, Bouchier C, Jahevitra M, Rabearimanana S, Radrianjafy R, Andrianaranjaka V, Randriantsoa T, Rason MA, Tichit M, Rabarijaona LP, Mercereau-Puijalon O, Durand R, Menard D	2007.5	48.78786	-19.11413	29	0	29	0	0	NR	NA	NA
19704124	Madagascar	2009	Andriantsoanirina V, Ratsimbasoa A, Bouchier C, Jahevitra M, Rabearimanana S, Radrianjafy R, Andrianaranjaka V, Randriantsoa T, Rason MA, Tichit M, Rabarijaona LP, Mercereau-Puijalon O, Durand R, Menard D	2007.5	45.22497	-19.5251	130	0	130	0	0	NR	NA	NA
19704124	Madagascar	2009	Andriantsoanirina V, Ratsimbasoa A, Bouchier C, Jahevitra M, Rabearimanana S, Radrianjafy R, Andrianaranjaka V, Randriantsoa T, Rason MA, Tichit M, Rabarijaona LP, Mercereau-Puijalon O, Durand R, Menard D	2006.5	45.22497	-19.5251	95	0	95	0	0	NR	NA	NA
19704124	Madagascar	2009	Andriantsoanirina V, Ratsimbasoa A, Bouchier C, Jahevitra M, Rabearimanana S, Radrianjafy R, Andrianaranjaka V, Randriantsoa T, Rason MA, Tichit M, Rabarijaona LP, Mercereau-Puijalon O, Durand R, Menard D	2007.5	49.49	-13.55	42	0	42	0	0	NR	NA	NA
19704124	Madagascar	2009	Andriantsoanirina V, Ratsimbasoa A, Bouchier C, Jahevitra M, Rabearimanana S, Radrianjafy R, Andrianaranjaka V, Randriantsoa T, Rason MA, Tichit M, Rabarijaona LP, Mercereau-Puijalon O, Durand R, Menard D	2007.5	47.42598	-14.84659	60	0	60	0	0	NR	NA	NA
19704124	Madagascar	2009	Andriantsoanirina V, Ratsimbasoa A, Bouchier C, Jahevitra M, Rabearimanana S, Radrianjafy R, Andrianaranjaka V, Randriantsoa T, Rason MA, Tichit M, Rabarijaona LP, Mercereau-Puijalon O, Durand R, Menard D	2006.5	47.42598	-14.84659	53	0	53	0	0	NR	NA	NA
19704124	Madagascar	2009	Andriantsoanirina V, Ratsimbasoa A, Bouchier C, Jahevitra M, Rabearimanana S, Radrianjafy R, Andrianaranjaka V, Randriantsoa T, Rason MA, Tichit M, Rabarijaona LP, Mercereau-Puijalon O, Durand R, Menard D	2007.5	47.5353276	-23.61637403	47	0	47	0	0	NR	NA	NA
19704124	Madagascar	2009	Andriantsoanirina V, Ratsimbasoa A, Bouchier C, Jahevitra M, Rabearimanana S, Radrianjafy R, Andrianaranjaka V, Randriantsoa T, Rason MA, Tichit M, Rabarijaona LP, Mercereau-Puijalon O, Durand R, Menard D	2006.5	45.14397	-23.37771	104	0	104	0	0	NR	NA	NA
19704124	Madagascar	2009	Andriantsoanirina V, Ratsimbasoa A, Bouchier C, Jahevitra M, Rabearimanana S, Radrianjafy R, Andrianaranjaka V, Randriantsoa T, Rason MA, Tichit M, Rabarijaona LP, Mercereau-Puijalon O, Durand R, Menard D	2007.5	45.14397	-23.37771	53	0	53	0	0	NR	NA	NA
12805261	Gabon	2003	Aubouy A, Jafari S, Huart V, Migot-Nabias F, Mayombo J, Durand R, Bakary M, Le BJ, Deloron P	2000.5	13.02	-1.8294	55	0	55	0	0	NR	0	10
18471066	South Africa	2008	Barnes KI, Little F, Mabuza A, Mngomezulu N, Govere J, Durrheim D, Roper C, Watkins B, White NJ	2002.5	31.82	-25.74	130	19	111	0.146153846153846	0.146153846153846	no, excluded mixed	2	max
18471066	South Africa	2008	Barnes KI, Little F, Mabuza A, Mngomezulu N, Govere J, Durrheim D, Roper C, Watkins B, White NJ	1998.5	31.82	-25.74	93	6	87	0.0645161290322581	0.0645161290322581	no, excluded mixed	2	max
18471066	South Africa	2008	Barnes KI, Little F, Mabuza A, Mngomezulu N, Govere J, Durrheim D, Roper C, Watkins B, White NJ	2000.5	31.82	-25.74	102	5	97	0.0490196078431373	0.0490196078431373	no, excluded mixed	2	max
10915101	Cameroon	2000	Basco LK, Tahar R, Keundjian A, Ringwald P	1995.5	11.51	3.86	72	0	72	0	0	NR	5	59
9661026	Cameroon	1998	Basco LK, Tahar R, Ringwald P	1995.5	11.51	3.86	6	0	6	0	0	NR	15	200
18270569	Malawi	2008	Bell DJ, Nyirongo SK, Mukaka M, Zijlstra EE, Plowe CV, Molyneux ME, Ward SA, Winstanley PA	2004.5	34.43509	-15.97416	373	355	18	0.951742627345844	NA	NA	1	5
12625147	Liberia	2002	Checchi F, Durand R, Balkan S, Vonhm BT, Kollie JZ, Biberson P, Baron E, Le Bras J, Guthmann JP	2000.5	-7.71413	4.37449	14	0	14	0	0	NR	0.5	5
19784374	Senegal	2009	Cisse B, Cairns M, Faye E, Ndiaye O, Faye B, Cames C, Cheng Y, Ndiaye M, Lo AC, Simondon K, Trape JF, Faye O, Ndiaye JL, Gaye O, Greenwood B, Milligan P	2007.5	-15.93	13.92	40	0	40	0	0	NR	0	5
16837723	Democratic Republic of the Congo	2006	Cohuet S, Bonnet M, Van Herp M, Van Overmeir C, D'Alessandro U, Guthmann JP	2004	28.166697	-0.366707	109	21	96	0.192660550458716	NA	yes, haplotype only	NA	NA
16837723	Democratic Republic of the Congo	2006	Cohuet S, Bonnet M, Van Herp M, Van Overmeir C, D'Alessandro U, Guthmann JP	2004	28.333536	-9.285745	135	18	127	0.133333333333333	NA	yes, haplotype only	NA	NA
16837723	Democratic Republic of the Congo	2006	Cohuet S, Bonnet M, Van Herp M, Van Overmeir C, D'Alessandro U, Guthmann JP	2004	21.13428	-0.775988	102	4	99	0.0392156862745098	NA	yes, haplotype only	NA	NA
16837723	Democratic Republic of the Congo	2006	Cohuet S, Bonnet M, Van Herp M, Van Overmeir C, D'Alessandro U, Guthmann JP	2004	19.8	1.23	112	1	111	0.00892857142857143	NA	yes, haplotype only	NA	NA
15119975	Sao Tome/Principe	2004	Cravo P, Figueiredo S, Nogueira F, Lopes D, Ferreira ID, Ferreira C, Gil JP, do Rosario VE	2000.5	6.60797	0.178693	73	5	68	0.0684931506849315	NA	yes, count as mutant	NA	NA
12447777	Tanzania	2002	Curtis	1999.5	38.5	-4.75	52	18	34	0.346153846153846	NA	NA	0.5	12
12447777	Tanzania	2002	Curtis	1999.5	38.5	-4.75	41	15	26	0.365853658536585	NA	NA	0.5	12
20064223	Mali	2010	Dicko A, Sagara I, Djimde AA, Toure SO, Traore M, Dama S, Diallo AI, Barry A, Dicko M, Coulibaly OM, Rogier C, de Sousa A, Doumbo,OK	2007.5	-7.15231	13.56691	313	5	308	0.0159744408945687	NA	yes, count as mutant	0	5
20064223	Mali	2010	Dicko A, Sagara I, Djimde AA, Toure SO, Traore M, Dama S, Diallo AI, Barry A, Dicko M, Coulibaly OM, Rogier C, de Sousa A, Doumbo OK	2007.5	-7.15231	13.56691	265	1	264	0.00377358490566038	NA	yes, count as mutant	0	5
10466980	Mali	1999	Diourte Y, Djimde A, Doumbo OK, Sagara I, Coulibaly Y, Dicko A, Diallo M, Diakite M, Cortese JF, Plowe CV	1995.5	-8	12.65	48	0	48	0	0	NR	0.5	9
-9	Côte d'Ivoire	2010	Djaman	2006.5	-4.0468	5.3499	106	0	106	0	0	NR	NA	NA
17316496	Côte d'Ivoire	2007	Djaman JA, Mazabraud A, Basco L	2001	-4.08	5.52	118	0	118	0	0	NR	0	5
18337343	Mali	2008	Djimde AA, Fofana B, Sagara I, Sidibe B, Toure S, Dembele D, Dama S, Ouologuem D, Dicko A, Doumbo OK	2003.5	-7.88333331	11.5333333	71	0	71	0	0	NR	0.5	max
15272415	Mali	2004	Djimde AA, Dolo A, Ouattara A, Diakite S, Plowe CV, Doumbo OK:	1999.5	1.4	18.433	22	0	22	0	0	NR	NA	NA
20199676	Swaziland	2010	Dlamini SV, Beshir K, Sutherland CJ	2007.5	31.916667	-26.216667	6	0	6	0	0	NR	NA	NA
16837725	Burkina Faso	2006	Dokomajilar C, Lankoande ZM, Dorsey G, Zongo I, Ouedraogo JB, Rosenthal PJ	2004.5	-4.3	11.2	80	0	80	0	0	NR	0.5	NA
10950805	Mali	2000	Doumbo OK, Kayentao K, Djimde A, Cortese JF, Diourte Y, Konare A, Kublin JG, Plowe CV	1996.5	-8.08333	13.5833	119	0	119	0	0	NR	2	12
16871319	Gambia	2006	Dunyo S, Ord R, Hallett R, Jawara M, Walraven G, Mesa E, Coleman R, Sowe M, Alexander N, Targett GA, Pinder M, Sutherland CJ	2001.5	-15.6	13.57	86	0	86	0	0	NR	1	10
11679122	Mauritania	2001	Eberl KJ, Jelinek T, Aida AO, Peyerl-Hoffmann G, Heuschkel C, el Valy AO, Christophel EM	1998.5	-9.62843	15.6651	59	0	59	0	0	NR	0.666666667	55
11679122	Mauritania	2001	Eberl KJ, Jelinek T, Aida AO, Peyerl-Hoffmann G, Heuschkel C, el Valy AO, Christophel EM	1998.5	-9.36527778	15.8172	101	0	101	0	0	NR	0.666666667	55
17876469	Mozambique	2007	Fernandes NE, Cravo P, do Rosario VE	2004.5	32.58	-25.95	72	44	28	0.611111111111111	NA	NA	0.5	5
16354825	Ethiopia	2005	Gebru-Woldearegai T, Hailu A, Grobusch MP, Kun JF	2004.5	36.83	7.67	124	124	0	1	NA	NA	NA	NA
16023986	Nigeria	2005	Happi CT, Gbotosho GO, Folarin OA, Akinboye DO, Yusuf BO, Ebong OO, Sowunmi A, Kyle DE, Milhous W, Wirth DF, Odoula AM	2004	3.895	7.38	109	26	83	0.238532110091743	NA	yes, count as mutant	0	12
19451638	Tanzania	2009	Harrington WE, Mutabingwa TK, Muehlenbachs A, Sorensen B, Bolla MC, Fried M, Duffy PE	2004	38.791777	-5.175939	107	96	11	0.897196261682243	0.897196261682243	is a frequency	NA	NA
16837722	Senegal	2006	Henry M, Diallo I, Bordes J, Ka S, Pradines B, Diatta B, M'Baye PS, Sane M, Thiam M, Gueye PM, Wade B, Touze JE, Debonne JM, Rogier C, Fusai T	2002.5	-17.437	14.6666	33	0	33	0	0	NR	3	65
19236701	Niger	2009	Ibrahim ML, Steenkeste N, Khim N, Adam HH, Konate L, Coppee JY, Ariey F, Duchemin JB	2003.5	2.08716	13.5486	40	0	46	0	0	NR	0	max
19236701	Niger	2009	Ibrahim ML, Steenkeste N, Khim N, Adam HH, Konate L, Coppee JY, Ariey F, Duchemin JB	2006.5	2.08716	13.5486	39	0	46	0	0	NR	0	max
12408659	Sudan	2002	Khalil I, Alifrangis M, Ronn AM, Gabar HA, Jelinek T, Satti GM, Bygbjerg IC	1997	32.63	15.667	37	0	37	0	0	NR	10	65
12812351	Sudan	2003	Khalil I, Ronn AM, Alifrangis M, Gabar HA, Satti GM, Bygbjerg IC	1997	32.63	15.667	68	0	68	0	0	NR	10	65
16014854	Sudan	2005	Khalil IF, Ronn AM, Alifrangis M, Gabar HA, Jelinek T, Satti GM, Bygbjerg IC	1997	35.5323	15.63169	45	0	45	0	0	NR	4	65
NA	Tanzania	NA	KINET study unpub	1997.5	37.125859	-8.067712	69	2	NA	0.0289855072463768	NA		NA	NA
14728622	Guinea-Bissau	2004	Kofoed PE, Alfrangis M, Poulsen A, Rodrigues A, Gjedde SB, Ronn A, Rombo L	2001.5	-15.383	11.335	97	0	97	0	0	NR	1.333333333	15.5
11807721	Malawi	2002	Kublin JG, Dzinjalamala FK, Kamwendo DD, Malkin EM, Cortese JF, Martino LM, Mukadam RA, Rogerson SJ, Lescano AG, Molyneux ME, Winstanley PA, Chimpeni P, Taylor TE, Plowe CV	1999.5	35.05	-15.75	100	70	30	0.7	NA	NA	0.25	6
10471565	Gabon	1999	Kun JF, Lehman LG, Lell B, Schmidt-Ott R, Kremsner PG	1996	12.4999	-1.20022	36	0	36	0	0	NR	0	15
16968909	Uganda	2006	Malamba SS, Mermin J, Reingold A, Lule JR, Downing R, Ransom R, Kigozi A, Hunt BM, Hubbard A, Rosenthal PJ, Dorsey G	2002	34.167	0.695	251	157	94	0.625498007968127	NA	yes, count as mutant	NA	NA
22347670	Tanzania	2011	Malisa 2011	2004.5	37.125859	-8.067712	562	318	NA	0.565836298932384	NA	no, use majority clone	0	max
22347670	Tanzania	2011	Malisa 2011	2005.5	37.125859	-8.067712	351	227	NA	0.646723646723647	NA	no, use majority clone	0	max
22347670	Tanzania	2011	Malisa 2011	2006.5	37.125859	-8.067712	275	199	NA	0.723636363636364	NA	no, use majority clone	0	max
20602754	Tanzania	2010	Malisa et al.,	2002.5	36.994	-7.551	603	166	437	0.275290215588723	NA	no, use majority clone	0	max
20602754	Tanzania	2010	Malisa et al.,	2002.5	38.987674	-8.008698	596	146	450	0.24496644295302	NA	no, use majority clone	0	max
20602754	Tanzania	2010	Malisa et al.,	2001.5	38.987674	-8.008698	519	49	470	0.0944123314065511	NA	no, use majority clone	0	max
20602754	Tanzania	2010	Malisa et al.,	2000.5	36.994	-7.551	365	47	318	0.128767123287671	NA	no, use majority clone	0	max
20602754	Tanzania	2010	Malisa et al.,	2000.5	38.987674	-8.008698	417	36	381	0.0863309352517986	NA	no, use majority clone	0	max
20602754	Tanzania	2010	Malisa et al.,	2001.5	36.994	-7.551	294	32	262	0.108843537414966	NA	no, use majority clone	0	max
NA	Tanzania	NA	Malisa unpub	2005.5	38.987674	-8.008698	697	384	NA	0.550932568149211	NA		NA	NA
NA	Tanzania	NA	Malisa unpub	2006.5	38.987674	-8.008698	588	369	NA	0.627551020408163	NA		NA	NA
NA	Tanzania	NA	Malisa unpub	2004.5	38.987674	-8.008698	364	175	NA	0.480769230769231	NA		NA	NA
15728909	Ghana	2005	Marks F, Evans J, Meyer CG, Browne EN, Flessner C, von Kalckreuth V, Eggelte TA, Horstmann RD, May J	2001.5	-1.5	6.95	76	2	74	0.0263157894736842	NA	NA	16	max
15728909	Ghana	2005	Marks F, Evans J, Meyer CG, Browne EN, Flessner C, von Kalckreuth V, Eggelte TA, Horstmann RD, May J	2003.5	-1.5	6.95	75	1	74	0.0133333333333333	NA	NA	16	max
11311186	Gabon	2001	Mawili-Mboumba DP, Ekala MT, Lekoulou F, Ntoumi F	1998.5	13.58	-1.63	38	0	38	0	0	NR	1	64
20105282	Cameroon	2010	Mbacham et al.,	2005.5	9.13403	4.00179	200	1	199	0.005	0.005	no, excluded mixed	0	5
20105282	Cameroon	2010	Mbacham et al.,	2005.5	14.00002	5.133303	75	0	75	0	0	NR	0	5
20105282	Cameroon	2010	Mbacham et al.,	2005.5	11.51	3.86	145	0	145	0	0	NR	0	5
20105282	Cameroon	2010	Mbacham et al., 2009	2003.5	9.01906	4.03555	138	2	136	0.0144927536231884	0.0144927536231884	no, excluded mixed	0	5
20105282	Cameroon	2010	Mbacham et al., 2009	2002.5	10.05027	5.10111	93	0	93	0	0	NR	0	5
20105282	Cameroon	2010	Mbacham et al., 2009	2002.5	9.01833	5.13404	100	0	100	0	0	NR	0	5
20105282	Cameroon	2010	Mbacham et al., 2009	2003.5	10.68063	6.08454	103	0	103	0	0	NR	0	5
18765692	Cameroon	2008	McCollum AM, Basco LK, Tahar R, Udhayakumar V, Escalante AA	2003.5	11.51	3.86	252	0	252	0	0	NR	12	0
19708897	Angola	2009	Menegon M, Pearce RJ, Inojosa WO, Pisani V, Abel PM, Matondo A, Bisoffi Z,Majori G, Ord R,Warhurst DC, Roper C,Severini C	2004.5	15.0001	-7.08423	66	0	66	0	0	NR	0	9
18495008	Zambia	2008	Mkulama MA, Chishimba S, Sikalima J, Rouse P, Thuma PE, Mharakurwa S	2006.5	26.783333	-16.43333	95	15	NA	0.157894736842105	NA	NA	0	max
18495008	Zambia	2008	Mkulama MA, Chishimba S, Sikalima J, Rouse P, Thuma PE, Mharakurwa S	2003.5	26.783333	-16.43333	25	3	NA	0.12	NA	NA	0	max
18495008	Zambia	2008	Mkulama MA, Chishimba S, Sikalima J, Rouse P, Thuma PE, Mharakurwa S	2000.5	26.783333	-16.43333	49	3	NA	0.0612244897959184	NA	NA	0	max
18495008	Zambia	2008	Mkulama MA, Chishimba S, Sikalima J, Rouse P, Thuma PE, Mharakurwa S	1988.5	26.783333	-16.43333	110	0	NA	0	0	NR	0	max
17546463	Zimbabwe	2007	Mlambo G, Sullivan D, Mutambu SL, Soko W, Mbedzi J, Chivenga J, Gemperli A, Kumar N	2003.5	31.32962	-17.308	36	7	29	0.194444444444444	NA	yes, count as mutant	0	max
17546463	Zimbabwe	2007	Mlambo G, Sullivan D, Mutambu SL, Soko W, Mbedzi J, Chivenga J, Gemperli A, Kumar N	2003.5	28.805	-16.538	45	7	38	0.155555555555556	NA	yes, count as mutant	0	max
17546463	Zimbabwe	2007	Mlambo G, Sullivan D, Mutambu SL, Soko W, Mbedzi J, Chivenga J, Gemperli A, Kumar N	2003.5	31.741332	-21.082	31	2	29	0.0645161290322581	NA	yes, count as mutant	0	max
15642957	Tanzania	2004	Mugittu K, Ndejembi M, Malisa A, Lemnge M, Premji Z, Mwita A, Nkya W, Kataraihya J, Abdulla S, Beck HP, Mshinda H	1999	38.83	-5.25	127	41	86	0.322834645669291	NA	NA	0.5	5
15642957	Tanzania	2004	Mugittu K, Ndejembi M, Malisa A, Lemnge M, Premji Z, Mwita A, Nkya W, Kataraihya J, Abdulla S, Beck HP, Mshinda H	1999	32.88	-2.56	57	11	46	0.192982456140351	NA	NA	0.5	5
15642957	Tanzania	2004	Mugittu K, Ndejembi M, Malisa A, Lemnge M, Premji Z, Mwita A, Nkya W, Kataraihya J, Abdulla S, Beck HP, Mshinda H	1999	33.8777	-9.626	67	8	59	0.119402985074627	NA	NA	0.5	5
15642957	Tanzania	2004	Mugittu K, Ndejembi M, Malisa A, Lemnge M, Premji Z, Mwita A, Nkya W, Kataraihya J, Abdulla S, Beck HP, Mshinda H	1999	38.8	-10.72	73	3	70	0.0410958904109589	NA	NA	0.5	5
15642957	Tanzania	2004	Mugittu K, Ndejembi M, Malisa A, Lemnge M, Premji Z, Mwita A, Nkya W, Kataraihya J, Abdulla S, Beck HP, Mshinda H	1999	35.82	-8.8	59	2	57	0.0338983050847458	NA	NA	0.5	5
16262743	Senegal	2005	Ndiaye D, Daily JP, Sarr O, Ndir O, Gaye O, Mboup S, Wirth DF	2000.5	-17.4	14.75	23	0	23	0	0	NR	5	max
16262743	Senegal	2005	Ndiaye D, Daily JP, Sarr O, Ndir O, Gaye O, Mboup S, Wirth DF	2002.5	-17.4	14.75	31	0	31	0	0	NR	5	max
16262743	Senegal	2005	Ndiaye D, Daily JP, Sarr O, Ndir O, Gaye O, Mboup S, Wirth DF	2003.5	-17.4	14.75	15	0	15	0	0	NR	5	max
16262743	Senegal	2005	Ndiaye D, Daily JP, Sarr O, Ndir O, Gaye O, Mboup S, Wirth DF	2003.5	-13.6679	13.771569	11	0	11	0	0	NR	5	max
16262743	Senegal	2005	Ndiaye D, Daily JP, Sarr O, Ndir O, Gaye O, Mboup S, Wirth DF	2003.5	-16.9278	14.790522	11	0	11	0	0	NR	5	max
17956498	Republic of Congo	2007	Ndounga M, Tahar R, Basco LK, Casimiro PN, Malonga DA, Ntoumi F	2004	15.28	-4.26	80	0	80	0	0	NR	5	max
17206274	Senegal	2007	Noranate N1, Durand R, Tall A, Marrama L, Spiegel A, Sokhna C, Pradines B, Cojean S, Guillotte M, Bischoff E, Ekala MT, Bouchier C, Fandeur T, Ariey F,Patarapotikul J, Le Bras J, Trape JF, Rogier C, Mercereau-Puijalon O.	1998.5	-16.4166667	13.7166667	27	0	27	0	0	NR	0.4	max
18267042	Gabon	2008	Nsimba B, Guiyedi V, Mabika-Mamfoumbi M, Mourou-Mbina JR, Ngoungou E, Bouyou-Akotet M, Loembet R, Durand R, Le Bras J, Kombila M	2005.5	11.57686	1.06834	76	0	76	0	0	NR	0.5	5
16185238	Republic of Congo	2005	Nsimba B, Jafari-Guemouri S, Malonga DA, Mouata AM, Kiori J, Louya F, Yocka D, Malanda M, Durand R, Le Bras J	2002.5	15.28	-4.26	93	0	93	0	0	NR	0	5
16185238	Republic of Congo	2005	Nsimba B, Jafari-Guemouri S, Malonga DA, Mouata AM, Kiori J, Louya F, Yocka D, Malanda M, Durand R, Le Bras J	1999.5	11.83	-4.79	135	0	135	0	0	NR	0	5
10837185	Kenya	2000	Nzila AM, Nduati E, Mberu EK, Hopkins Sibley C, Monks SA, Winstanley PA, Watkins WM	1994.5	39.85	-3.63	52	10	42	0.192307692307692	NA	NA	0.5	5.916666667
19194499	Kenya	2009	Oesterholt MJ, Alifrangis M, Sutherland CJ, Omar SA, Sawa P, Howitt C, Gouagna LC, Sauerwein RW, Bousema T	2004.5	34.23986	-4e-05	57	55	2	0.964912280701754	NA	NA	0.5	10
15860096	Kenya	2005	Ogutu BR, Nzila AM, Ochong E, Mithwani S, Wamola B, Olola CH, Lowe B, Kokwaro GO, Marsh K, Newton CR	2002	39.85	-3.63	76	53	23	0.697368421052632	NA	NA	NA	NA
23225897	Tanzania	2013	Pearce 2013 (but use raw data for better break down)	2004.5	39.94545	-10.13845	499	189	NA	0.37875751503006	NA	majority haplotype only	0	max
23225897	Tanzania	2013	Pearce 2013 (but use raw data for better break down)	2006.5	39.94545	-10.13845	509	330	NA	0.648330058939096	NA	majority haplotype only	0	max
23225897	Tanzania	2013	Pearce 2013 (but use raw data for better break down)	2007.5	39.94545	-10.13845	194	94	NA	0.484536082474227	NA	majority haplotype only	0	max
12654669	Tanzania	2003	Pearce RJ, Drakeley C, Chandramohan D, Mosha F, Roper C	2001.5	37.167	-3.167	81	52	29	0.641975308641975	0.641975308641975	no, excluded mixed	0	45
12654669	Tanzania	2003	Pearce RJ, Drakeley C, Chandramohan D, Mosha F, Roper C	2001.5	37.87	-4.25	33	18	15	0.545454545454545	0.545454545454545	no, excluded mixed	0	45
12654669	Tanzania	2003	Pearce RJ, Drakeley C, Chandramohan D, Mosha F, Roper C	2001.5	37.67	-3.75	30	13	17	0.433333333333333	0.433333333333333	no, excluded mixed	0	45
19365539	Ethiopia	2009	Pearce RJ, Pota H, Evehe MS, Ba el H, Mombo-Ngoma G, Malisa AL, Ord R, Inojosa W, Matondo A, Diallo DA,Mbacham W, van den Broek IV, Swarthout TD, Getachew A, Dejene S, Grobusch MP, Njie F, Dunyo S, Kweku M, Owusu-Agyei S, Chandramohan D, Bonnet M, Guthmann JP, Clarke S, Barnes KI, Streat E, Katokele ST, Uusiku P, Agboghoroma CO, Elegba OY, Cisse B, A-Elbasit IE, Giha HA, Kachur SP, Lynch C, Rwaki…	2004.5	36.61419	14.27044	87	85	2	0.977011494252874	0.977011494252874	no, excluded mixed	0	max
19365539	Sudan	2009	Pearce RJ, Pota H, Evehe MS, Ba el H, Mombo-Ngoma G, Malisa AL, Ord R, Inojosa W, Matondo A, Diallo DA,Mbacham W, van den Broek IV, Swarthout TD, Getachew A, Dejene S, Grobusch MP, Njie F, Dunyo S, Kweku M, Owusu-Agyei S, Chandramohan D, Bonnet M, Guthmann JP, Clarke S, Barnes KI, Streat E, Katokele ST, Uusiku P, Agboghoroma CO, Elegba OY, Cisse B, A-Elbasit IE, Giha HA, Kachur SP, Lynch C, Rwaki…	2003.5	35.382	14.039	69	68	1	0.985507246376812	0.985507246376812	no, excluded mixed	0	max
19365539	Zambia	2009	Pearce RJ, Pota H, Evehe MS, Ba el H, Mombo-Ngoma G, Malisa AL, Ord R, Inojosa W, Matondo A, Diallo DA,Mbacham W, van den Broek IV, Swarthout TD, Getachew A, Dejene S, Grobusch MP, Njie F, Dunyo S, Kweku M, Owusu-Agyei S, Chandramohan D, Bonnet M, Guthmann JP, Clarke S, Barnes KI, Streat E, Katokele ST, Uusiku P, Agboghoroma CO, Elegba OY, Cisse B, A-Elbasit IE, Giha HA, Kachur SP, Lynch C, Rwaki…	2004.5	32.64486	-10.11811	54	37	15	0.685185185185185	0.685185185185185	no, excluded mixed	0	max
19365539	Zambia	2009	Pearce RJ, Pota H, Evehe MS, Ba el H, Mombo-Ngoma G, Malisa AL, Ord R, Inojosa W, Matondo A, Diallo DA,Mbacham W, van den Broek IV, Swarthout TD, Getachew A, Dejene S, Grobusch MP, Njie F, Dunyo S, Kweku M, Owusu-Agyei S, Chandramohan D, Bonnet M, Guthmann JP, Clarke S, Barnes KI, Streat E, Katokele ST, Uusiku P, Agboghoroma CO, Elegba OY, Cisse B, A-Elbasit IE, Giha HA, Kachur SP, Lynch C, Rwaki…	2004.5	28.61461	-15.58562	58	29	27	0.5	0.5	no, excluded mixed	0	max
19365539	Zambia	2009	Pearce RJ, Pota H, Evehe MS, Ba el H, Mombo-Ngoma G, Malisa AL, Ord R, Inojosa W, Matondo A, Diallo DA,Mbacham W, van den Broek IV, Swarthout TD, Getachew A, Dejene S, Grobusch MP, Njie F, Dunyo S, Kweku M, Owusu-Agyei S, Chandramohan D, Bonnet M, Guthmann JP, Clarke S, Barnes KI, Streat E, Katokele ST, Uusiku P, Agboghoroma CO, Elegba OY, Cisse B, A-Elbasit IE, Giha HA, Kachur SP, Lynch C, Rwaki…	2004.5	28.89038	-11.20475	22	12	10	0.545454545454545	0.545454545454545	no, excluded mixed	0	max
19365539	Zambia	2009	Pearce RJ, Pota H, Evehe MS, Ba el H, Mombo-Ngoma G, Malisa AL, Ord R, Inojosa W, Matondo A, Diallo DA,Mbacham W, van den Broek IV, Swarthout TD, Getachew A, Dejene S, Grobusch MP, Njie F, Dunyo S, Kweku M, Owusu-Agyei S, Chandramohan D, Bonnet M, Guthmann JP, Clarke S, Barnes KI, Streat E, Katokele ST, Uusiku P, Agboghoroma CO, Elegba OY, Cisse B, A-Elbasit IE, Giha HA, Kachur SP, Lynch C, Rwaki…	2004.5	28.15155	-13.52236	24	11	13	0.458333333333333	0.458333333333333	no, excluded mixed	0	max
19365539	Zambia	2009	Pearce RJ, Pota H, Evehe MS, Ba el H, Mombo-Ngoma G, Malisa AL, Ord R, Inojosa W, Matondo A, Diallo DA,Mbacham W, van den Broek IV, Swarthout TD, Getachew A, Dejene S, Grobusch MP, Njie F, Dunyo S, Kweku M, Owusu-Agyei S, Chandramohan D, Bonnet M, Guthmann JP, Clarke S, Barnes KI, Streat E, Katokele ST, Uusiku P, Agboghoroma CO, Elegba OY, Cisse B, A-Elbasit IE, Giha HA, Kachur SP, Lynch C, Rwaki…	2004.5	28.06884	-14.66102	15	10	4	0.666666666666667	0.666666666666667	no, excluded mixed	0	max
19365539	Zambia	2009	Pearce RJ, Pota H, Evehe MS, Ba el H, Mombo-Ngoma G, Malisa AL, Ord R, Inojosa W, Matondo A, Diallo DA,Mbacham W, van den Broek IV, Swarthout TD, Getachew A, Dejene S, Grobusch MP, Njie F, Dunyo S, Kweku M, Owusu-Agyei S, Chandramohan D, Bonnet M, Guthmann JP, Clarke S, Barnes KI, Streat E, Katokele ST, Uusiku P, Agboghoroma CO, Elegba OY, Cisse B, A-Elbasit IE, Giha HA, Kachur SP, Lynch C, Rwaki…	2004.5	32.62633	-13.63063	12	9	3	0.75	0.75	no, excluded mixed	0	max
19365539	Namibia	2009	Pearce RJ, Pota H, Evehe MS, Ba el H, Mombo-Ngoma G, Malisa AL, Ord R, Inojosa W, Matondo A, Diallo DA,Mbacham W, van den Broek IV, Swarthout TD, Getachew A, Dejene S, Grobusch MP, Njie F, Dunyo S, Kweku M, Owusu-Agyei S, Chandramohan D, Bonnet M, Guthmann JP, Clarke S, Barnes KI, Streat E, Katokele ST, Uusiku P, Agboghoroma CO, Elegba OY, Cisse B, A-Elbasit IE, Giha HA, Kachur SP, Lynch C, Rwaki…	2005.5	19.5	-18.5	76	7	69	0.0921052631578947	0.0921052631578947	no, excluded mixed	0	max
19365539	Gabon	2009	Pearce RJ, Pota H, Evehe MS, Ba el H, Mombo-Ngoma G, Malisa AL, Ord R, Inojosa W, Matondo A, Diallo DA,Mbacham W, van den Broek IV, Swarthout TD, Getachew A, Dejene S, Grobusch MP, Njie F, Dunyo S, Kweku M, Owusu-Agyei S, Chandramohan D, Bonnet M, Guthmann JP, Clarke S, Barnes KI, Streat E, Katokele ST, Uusiku P, Agboghoroma CO, Elegba OY, Cisse B, A-Elbasit IE, Giha HA, Kachur SP, Lynch C, Rwaki…	2007.5	12.4999	-1.20022	64	4	60	0.0625	0.0625	no, excluded mixed	0	5
19365539	Republic of Congo	2009	Pearce RJ, Pota H, Evehe MS, Ba el H, Mombo-Ngoma G, Malisa AL, Ord R, Inojosa W, Matondo A, Diallo DA,Mbacham W, van den Broek IV, Swarthout TD, Getachew A, Dejene S, Grobusch MP, Njie F, Dunyo S, Kweku M, Owusu-Agyei S, Chandramohan D, Bonnet M, Guthmann JP, Clarke S, Barnes KI, Streat E, Katokele ST, Uusiku P, Agboghoroma CO, Elegba OY, Cisse B, A-Elbasit IE, Giha HA, Kachur SP, Lynch C, Rwaki…	2004.5	14.52113	-3.06809	236	2	233	0.00847457627118644	0.00847457627118644	no, excluded mixed	0.416666667	5
19365539	Cameroon	2009	Pearce RJ, Pota H, Evehe MS, Ba el H, Mombo-Ngoma G, Malisa AL, Ord R, Inojosa W, Matondo A, Diallo DA,Mbacham W, van den Broek IV, Swarthout TD, Getachew A, Dejene S, Grobusch MP, Njie F, Dunyo S, Kweku M, Owusu-Agyei S, Chandramohan D, Bonnet M, Guthmann JP, Clarke S, Barnes KI, Streat E, Katokele ST, Uusiku P, Agboghoroma CO, Elegba OY, Cisse B, A-Elbasit IE, Giha HA, Kachur SP, Lynch C, Rwaki…	2004.5	9.13403	4.00179	202	1	197	0.00495049504950495	0.00495049504950495	no, excluded mixed	0	5
19365539	South Africa	2009	Pearce RJ, Pota H, Evehe MS, Ba el H, Mombo-Ngoma G, Malisa AL, Ord R, Inojosa W, Matondo A, Diallo DA,Mbacham W, van den Broek IV, Swarthout TD, Getachew A, Dejene S, Grobusch MP, Njie F, Dunyo S, Kweku M, Owusu-Agyei S, Chandramohan D, Bonnet M, Guthmann JP, Clarke S, Barnes KI, Streat E, Katokele ST, Uusiku P, Agboghoroma CO, Elegba OY, Cisse B, A-Elbasit IE, Giha HA, Kachur SP, Lynch C, Rwaki…	2000.5	31.95375	-25.43294	306	30	276	0.0980392156862745	0.0980392156862745	no, excluded mixed	NA	NA
19365539	Tanzania	2009	Pearce RJ, Pota H, Evehe MS, Ba el H, Mombo-Ngoma G, Malisa AL, Ord R, Inojosa W, Matondo A, Diallo DA,Mbacham W, van den Broek IV, Swarthout TD, Getachew A, Dejene S, Grobusch MP, Njie F, Dunyo S, Kweku M, Owusu-Agyei S, Chandramohan D, Bonnet M, Guthmann JP, Clarke S, Barnes KI, Streat E, Katokele ST, Uusiku P, Agboghoroma CO, Elegba OY, Cisse B, A-Elbasit IE, Giha HA, Kachur SP, Lynch C, Rwaki…	2004.5	36.994	-7.551	561	317	237	0.5650623885918	0.5650623885918	no, excluded mixed	0	max
19365539	Kenya	2009	Pearce RJ, Pota H, Evehe MS, Ba el H, Mombo-Ngoma G, Malisa AL, Ord R, Inojosa W, Matondo A, Diallo DA,Mbacham W, van den Broek IV, Swarthout TD, Getachew A, Dejene S, Grobusch MP, Njie F, Dunyo S, Kweku M, Owusu-Agyei S, Chandramohan D, Bonnet M, Guthmann JP, Clarke S, Barnes KI, Streat E, Katokele ST, Uusiku P, Agboghoroma CO, Elegba OY, Cisse B, A-Elbasit IE, Giha HA, Kachur SP, Lynch C, Rwaki…	2006.5	34.21369	-0.08561	133	127	5	0.954887218045113	0.954887218045113	no, excluded mixed	5	18
19365539	Mozambique	2009	Pearce RJ, Pota H, Evehe MS, Ba el H, Mombo-Ngoma G, Malisa AL, Ord R, Inojosa W, Matondo A, Diallo DA,Mbacham W, van den Broek IV, Swarthout TD, Getachew A, Dejene S, Grobusch MP, Njie F, Dunyo S, Kweku M, Owusu-Agyei S, Chandramohan D, Bonnet M, Guthmann JP, Clarke S, Barnes KI, Streat E, Katokele ST, Uusiku P, Agboghoroma CO, Elegba OY, Cisse B, A-Elbasit IE, Giha HA, Kachur SP, Lynch C, Rwaki…	2001.5	32.4767	-25.89559	134	34	100	0.253731343283582	0.253731343283582	no, excluded mixed	2	14
19365539	Mozambique	2009	Pearce RJ, Pota H, Evehe MS, Ba el H, Mombo-Ngoma G, Malisa AL, Ord R, Inojosa W, Matondo A, Diallo DA,Mbacham W, van den Broek IV, Swarthout TD, Getachew A, Dejene S, Grobusch MP, Njie F, Dunyo S, Kweku M, Owusu-Agyei S, Chandramohan D, Bonnet M, Guthmann JP, Clarke S, Barnes KI, Streat E, Katokele ST, Uusiku P, Agboghoroma CO, Elegba OY, Cisse B, A-Elbasit IE, Giha HA, Kachur SP, Lynch C, Rwaki…	2001.5	32.65419	-26.48897	110	21	89	0.190909090909091	0.190909090909091	no, excluded mixed	2	14
19365539	Mozambique	2009	Pearce RJ, Pota H, Evehe MS, Ba el H, Mombo-Ngoma G, Malisa AL, Ord R, Inojosa W, Matondo A, Diallo DA,Mbacham W, van den Broek IV, Swarthout TD, Getachew A, Dejene S, Grobusch MP, Njie F, Dunyo S, Kweku M, Owusu-Agyei S, Chandramohan D, Bonnet M, Guthmann JP, Clarke S, Barnes KI, Streat E, Katokele ST, Uusiku P, Agboghoroma CO, Elegba OY, Cisse B, A-Elbasit IE, Giha HA, Kachur SP, Lynch C, Rwaki…	2001.5	32.33803	-26.44414	96	15	81	0.15625	0.15625	no, excluded mixed	2	14
19365539	Ghana	2009	Pearce RJ, Pota H, Evehe MS, Ba el H, Mombo-Ngoma G, Malisa AL, Ord R, Inojosa W, Matondo A, Diallo DA,Mbacham W, van den Broek IV, Swarthout TD, Getachew A, Dejene S, Grobusch MP, Njie F, Dunyo S, Kweku M, Owusu-Agyei S, Chandramohan D, Bonnet M, Guthmann JP, Clarke S, Barnes KI, Streat E, Katokele ST, Uusiku P, Agboghoroma CO, Elegba OY, Cisse B, A-Elbasit IE, Giha HA, Kachur SP, Lynch C, Rwaki…	2005.5	-0.13354	7.00189	126	1	122	0.00793650793650794	0.00793650793650794	no, excluded mixed	0.25	5
19365539	Ghana	2009	Pearce RJ, Pota H, Evehe MS, Ba el H, Mombo-Ngoma G, Malisa AL, Ord R, Inojosa W, Matondo A, Diallo DA,Mbacham W, van den Broek IV, Swarthout TD, Getachew A, Dejene S, Grobusch MP, Njie F, Dunyo S, Kweku M, Owusu-Agyei S, Chandramohan D, Bonnet M, Guthmann JP, Clarke S, Barnes KI, Streat E, Katokele ST, Uusiku P, Agboghoroma CO, Elegba OY, Cisse B, A-Elbasit IE, Giha HA, Kachur SP, Lynch C, Rwaki…	2003.5	-1.08527	10.88291	101	1	98	0.0099009900990099	0.0099009900990099	no, excluded mixed	1.583333333	3.416666667
19365539	Angola	2009	Pearce RJ, Pota H, Evehe MS, Ba el H, Mombo-Ngoma G, Malisa AL, Ord R, Inojosa W, Matondo A, Diallo DA,Mbacham W, van den Broek IV, Swarthout TD, Getachew A, Dejene S, Grobusch MP, Njie F, Dunyo S, Kweku M, Owusu-Agyei S, Chandramohan D, Bonnet M, Guthmann JP, Clarke S, Barnes KI, Streat E, Katokele ST, Uusiku P, Agboghoroma CO, Elegba OY, Cisse B, A-Elbasit IE, Giha HA, Kachur SP, Lynch C, Rwaki…	2004.5	15.0001	-7.08423	40	0	39	0	0	NR	0	10
19365539	Burkina Faso	2009	Pearce RJ, Pota H, Evehe MS, Ba el H, Mombo-Ngoma G, Malisa AL, Ord R, Inojosa W, Matondo A, Diallo DA,Mbacham W, van den Broek IV, Swarthout TD, Getachew A, Dejene S, Grobusch MP, Njie F, Dunyo S, Kweku M, Owusu-Agyei S, Chandramohan D, Bonnet M, Guthmann JP, Clarke S, Barnes KI, Streat E, Katokele ST, Uusiku P, Agboghoroma CO, Elegba OY, Cisse B, A-Elbasit IE, Giha HA, Kachur SP, Lynch C, Rwaki…	2002.5	-1.05075	12.62813	365	0	329	0	0	NR	0	5
19365539	Cameroon	2009	Pearce RJ, Pota H, Evehe MS, Ba el H, Mombo-Ngoma G, Malisa AL, Ord R, Inojosa W, Matondo A, Diallo DA,Mbacham W, van den Broek IV, Swarthout TD, Getachew A, Dejene S, Grobusch MP, Njie F, Dunyo S, Kweku M, Owusu-Agyei S, Chandramohan D, Bonnet M, Guthmann JP, Clarke S, Barnes KI, Streat E, Katokele ST, Uusiku P, Agboghoroma CO, Elegba OY, Cisse B, A-Elbasit IE, Giha HA, Kachur SP, Lynch C, Rwaki…	2004.5	14.00002	5.133303	71	0	68	0	0	NR	0	5
19365539	Cameroon	2009	Pearce RJ, Pota H, Evehe MS, Ba el H, Mombo-Ngoma G, Malisa AL, Ord R, Inojosa W, Matondo A, Diallo DA,Mbacham W, van den Broek IV, Swarthout TD, Getachew A, Dejene S, Grobusch MP, Njie F, Dunyo S, Kweku M, Owusu-Agyei S, Chandramohan D, Bonnet M, Guthmann JP, Clarke S, Barnes KI, Streat E, Katokele ST, Uusiku P, Agboghoroma CO, Elegba OY, Cisse B, A-Elbasit IE, Giha HA, Kachur SP, Lynch C, Rwaki…	2004.5	11.51	3.86	143	0	140	0	0	NR	0	5
19365539	Gambia	2009	Pearce RJ, Pota H, Evehe MS, Ba el H, Mombo-Ngoma G, Malisa AL, Ord R, Inojosa W, Matondo A, Diallo DA,Mbacham W, van den Broek IV, Swarthout TD, Getachew A, Dejene S, Grobusch MP, Njie F, Dunyo S, Kweku M, Owusu-Agyei S, Chandramohan D, Bonnet M, Guthmann JP, Clarke S, Barnes KI, Streat E, Katokele ST, Uusiku P, Agboghoroma CO, Elegba OY, Cisse B, A-Elbasit IE, Giha HA, Kachur SP, Lynch C, Rwaki…	2004.5	-15.6	13.57	127	0	124	0	0	NR	0	10
19365539	Nigeria	2009	Pearce RJ, Pota H, Evehe MS, Ba el H, Mombo-Ngoma G, Malisa AL, Ord R, Inojosa W, Matondo A, Diallo DA,Mbacham W, van den Broek IV, Swarthout TD, Getachew A, Dejene S, Grobusch MP, Njie F, Dunyo S, Kweku M, Owusu-Agyei S, Chandramohan D, Bonnet M, Guthmann JP, Clarke S, Barnes KI, Streat E, Katokele ST, Uusiku P, Agboghoroma CO, Elegba OY, Cisse B, A-Elbasit IE, Giha HA, Kachur SP, Lynch C, Rwaki…	2005.5	7.15197	9.00851	17	0	16	0	0	NR	0	max
19365539	Senegal	2009	Pearce RJ, Pota H, Evehe MS, Ba el H, Mombo-Ngoma G, Malisa AL, Ord R, Inojosa W, Matondo A, Diallo DA,Mbacham W, van den Broek IV, Swarthout TD, Getachew A, Dejene S, Grobusch MP, Njie F, Dunyo S, Kweku M, Owusu-Agyei S, Chandramohan D, Bonnet M, Guthmann JP, Clarke S, Barnes KI, Streat E, Katokele ST, Uusiku P, Agboghoroma CO, Elegba OY, Cisse B, A-Elbasit IE, Giha HA, Kachur SP, Lynch C, Rwaki…	2004.5	-16.40319	14.47566	234	0	232	0	0	NR	0.166666667	5
9395372	Malawi	1997	Plowe CV, Cortese JF, Djimde A, Nwanyanwu OC, Watkins WM, Winstanley PA, Estrada-Franco JG, Mollinedo RE, Avila JC, Cespedes JL, Carter D, Doumbo OK	1996.5	33.93	-9.93	41	30	11	0.731707317073171	NA	NA	NA	NA
9395372	Kenya	1997	Plowe CV, Cortese JF, Djimde A, Nwanyanwu OC, Watkins WM, Winstanley PA, Estrada-Franco JG, Mollinedo RE, Avila JC, Cespedes JL, Carter D, Doumbo OK	1993.5	39.85	-3.63	28	4	24	0.142857142857143	NA	NA	NA	NA
9395372	Mali	1997	Plowe CV, Cortese JF, Djimde A, Nwanyanwu OC, Watkins WM, Winstanley PA, Estrada-Franco JG, Mollinedo RE, Avila JC, Cespedes JL, Carter D, Doumbo OK	1995.5	-8	12.65	32	0	32	0	0	NR	NA	NA
18256426	Mozambique	2008	Raman J, Sharp B, Kleinschmidt I, Roper C, Streat E, Kelly V, Barnes KI	1999.5	32.58	-26	83	5	NA	0.0602409638554217	0.0602409638554217	no, haplotype only	2	15
18256426	Mozambique	2008	Raman J, Sharp B, Kleinschmidt I, Roper C, Streat E, Kelly V, Barnes KI	1999.5	32.58	-26	78	4	NA	0.0512820512820513	0.0512820512820513	no, haplotype only	2	15
18256426	Mozambique	2008	Raman J, Sharp B, Kleinschmidt I, Roper C, Streat E, Kelly V, Barnes KI	1999.5	32.58	-26	76	7	NA	0.0921052631578947	0.0921052631578947	no, haplotype only	2	15
18256426	Mozambique	2008	Raman J, Sharp B, Kleinschmidt I, Roper C, Streat E, Kelly V, Barnes KI	2001.5	32.58	-26	186	35	NA	0.188172043010753	0.188172043010753	no, haplotype only	2	15
18256426	Mozambique	2008	Raman J, Sharp B, Kleinschmidt I, Roper C, Streat E, Kelly V, Barnes KI	2001.5	32.58	-26	151	38	NA	0.251655629139073	0.251655629139073	no, haplotype only	2	15
18256426	Mozambique	2008	Raman J, Sharp B, Kleinschmidt I, Roper C, Streat E, Kelly V, Barnes KI	2001.5	32.58	-26	32	7	NA	0.21875	0.21875	no, haplotype only	2	15
18256426	Mozambique	2008	Raman J, Sharp B, Kleinschmidt I, Roper C, Streat E, Kelly V, Barnes KI	2003.5	32.58	-26	50	2	NA	0.04	0.04	no, haplotype only	2	15
18256426	Mozambique	2008	Raman J, Sharp B, Kleinschmidt I, Roper C, Streat E, Kelly V, Barnes KI	2003.5	32.58	-26	105	8	NA	0.0761904761904762	0.0761904761904762	no, haplotype only	2	15
18256426	Mozambique	2008	Raman J, Sharp B, Kleinschmidt I, Roper C, Streat E, Kelly V, Barnes KI	2003.5	32.58	-26	57	3	NA	0.0526315789473684	0.0526315789473684	no, haplotype only	2	15
18256426	Mozambique	2008	Raman J, Sharp B, Kleinschmidt I, Roper C, Streat E, Kelly V, Barnes KI	2004.5	32.58	-26	56	3	NA	0.0535714285714286	0.0535714285714286	no, haplotype only	2	15
18256426	Mozambique	2008	Raman J, Sharp B, Kleinschmidt I, Roper C, Streat E, Kelly V, Barnes KI	2004.5	32.58	-26	117	10	NA	0.0854700854700855	0.0854700854700855	no, haplotype only	2	15
18256426	Mozambique	2008	Raman J, Sharp B, Kleinschmidt I, Roper C, Streat E, Kelly V, Barnes KI	2004.5	32.58	-26	44	1	NA	0.0227272727272727	0.0227272727272727	no, haplotype only	2	15
20439956	Mozambique	2010	Raman J, Little F, Roper C, Kleinschmidt I, Cassam Y, Maharaj R, Barnes KI.	2006.5	32.3	-26	408	202	206	0.495098039215686	NA	yes, count as mutant	2	15
20439956	Mozambique	2010	Raman J, Little F, Roper C, Kleinschmidt I, Cassam Y, Maharaj R, Barnes KI.	2004.5	32.3	-26	841	93	748	0.110582639714625	NA	yes, count as mutant	2	15
20439956	Mozambique	2010	Raman J, Little F, Roper C, Kleinschmidt I, Cassam Y, Maharaj R, Barnes KI.	2007.5	32.3	-26	141	91	50	0.645390070921986	NA	yes, count as mutant	2	15
20439956	Mozambique	2010	Raman J, Little F, Roper C, Kleinschmidt I, Cassam Y, Maharaj R, Barnes KI.	2005.5	32.3	-26	546	85	461	0.155677655677656	NA	yes, count as mutant	2	15
20439956	Mozambique	2010	Raman J, Little F, Roper C, Kleinschmidt I, Cassam Y, Maharaj R, Barnes KI.	2008.5	32.3	-26	76	57	19	0.75	NA	yes, count as mutant	2	15
12686039	South Africa	2003	Roper C, Pearce R, Bredenkamp B, Gumede J, Drakeley C, Mosha F, Chandramohan D, Sharp B	1999.5	32.0115	-27.1333	73	34	39	0.465753424657534	0.465753424657534	no, excluded mixed	NA	NA
12686039	South Africa	2003	Roper C, Pearce R, Bredenkamp B, Gumede J, Drakeley C, Mosha F, Chandramohan D, Sharp B	1999.5	32.0115	-27.1333	125	19	106	0.152	0.152	no, excluded mixed	NA	NA
12686039	South Africa	2003	Roper C, Pearce R, Bredenkamp B, Gumede J, Drakeley C, Mosha F, Chandramohan D, Sharp B	1995.5	32.0115	-27.1333	50	0	50	0	0	NR	NA	NA
12686039	South Africa	2003	Roper C, Pearce R, Bredenkamp B, Gumede J, Drakeley C, Mosha F, Chandramohan D, Sharp B	1996.5	32.0115	-27.1333	50	0	50	0	0	NR	NA	NA
16817953	Ethiopia	2006	Schunk M, Kumma WP, Miranda IB, Osman ME, Roewer S, Alano A, Loscher T, Bienzle U, Mockenhaupt FP	2004.5	38.32	6.42	69	67	0	0.971014492753623	NA	yes, count as mutant	0.5	60
17002724	Democratic Republic of the Congo	2006	Swarthout TD, van den Broek IV, Kayembe G, Montgomery J, Pota H, Roper C	2004.5	27.33	-2.7	177	80	97	0.451977401129944	0.451977401129944	no, excluded mixed	0.5	5
17640607	Cameroon	2007	Tahar R, Basco LK	2003.5	13.6833	4.58311	57	0	57	0	0	NR	0	10
17640607	Cameroon	2007	Tahar R, Basco LK	2001.5	12.6501	2.664667	66	0	66	0	0	NR	0	10
17640607	Cameroon	2007	Tahar R, Basco LK	2003.5	14.00002	5.133303	61	0	61	0	0	NR	0	10
17640607	Cameroon	2007	Tahar R, Basco LK	2002.5	9.80656	4.84348	69	0	69	0	0	NR	0	10
17640607	Cameroon	2007	Tahar R, Basco LK	2003.5	11.51	3.86	61	0	61	0	0	NR	0	10
17640607	Cameroon	2007	Tahar R, Basco LK	1999.5	11.51	3.86	67	0	67	0	0	NR	0	10
17727034	Sao Tome/Principe	2007	Tahar R, Djaman J, Ferreira C, Basco L	2003	6.65	0.2	59	0	59	0	0	NR	5	14
19245687	Mali	2009	Tekete M, Djimde AA, Beavogui AH, Maiga H, Sagara I, Fofana B, Ouologuem D, Dama S, Kone A, Dembele D, Wele M, Dicko A, Doumbo OK	2004	-5.281	11.314	56	0	56	0	0	NR	0.5	5
19245687	Mali	2009	Tekete M, Djimde AA, Beavogui AH, Maiga H, Sagara I, Fofana B, Ouologuem D, Dama S, Kone A, Dembele D, Wele M, Dicko A, Doumbo OK	2003	-5.281	11.314	55	0	55	0	0	NR	0.5	5
16235184	Mali	2005	Thera MA, Sehdev PS, Coulibaly D, Traore K, Garba MN, Cissoko Y, Kone A, Guindo A, Dicko A, Beavogui AH, Djimde AA, Lyke KE, Diallo DA, Doumbo OK,Plowe CV	2000.5	-3.10264	14.34405	45	0	45	0	0	NR	5	15
16235184	Mali	2005	Thera MA, Sehdev PS, Coulibaly D, Traore K, Garba MN, Cissoko Y, Kone A, Guindo A, Dicko A, Beavogui AH, Djimde AA, Lyke KE, Diallo DA, Doumbo OK,Plowe CV	2000.5	-3.10264	14.34405	66	0	66	0	0	NR	5	15
17426157	Burkina Faso	2007	Tinto H, Ouedraogo JB, Zongo I, van Overmeir C, van Marck E, Guiguemde TR, D'Alessandro U	2003.5	-2.19	12.68	51	0	51	0	0	NR	0.5	15
14584383	South Sudan	2003	van den Broek IV, Gatkoi T, Lowoko B, Nzila A, Ochong E, Keus K	2001.5	32.03	8.483	44	0	44	0	0	NR	0.5	max
23045251	Ghana	2012	Duah	2010.5	-1.5833	6.45	14	0	NA	0	0	NR	0.5	5
23045251	Ghana	2012	Duah	2006	-1.2472	5.1051	40	0	NA	0	0	NR	0.5	5
23045251	Ghana	2012	Duah	2008	-1.2472	5.1051	50	0	NA	0	0	NR	0.5	5
23045251	Ghana	2012	Duah	2010.5	-1.2472	5.1051	20	5	NA	0.25	NA	yes, count as mutant	0.5	5
23045251	Ghana	2012	Duah	2004	-0.13354	7.00189	78	0	NA	0	0	NR	0.5	5
23045251	Ghana	2012	Duah	2008	-0.13354	7.00189	50	0	NA	0	0	NR	0.5	5
23045251	Ghana	2012	Duah	2004	-1.08527	10.88291	34	0	NA	0	0	NR	0.5	5
23045251	Ghana	2012	Duah	2006	-1.08527	10.88291	40	0	NA	0	0	NR	0.5	5
23045251	Ghana	2012	Duah	2008	-1.08527	10.88291	50	0	NA	0	0	NR	0.5	5
23045251	Ghana	2012	Duah	2004	-2.3333	7.3333	50	0	NA	0	0	NR	0.5	5
23045251	Ghana	2012	Duah	2006	-2.3333	7.3333	35	0	NA	0	0	NR	0.5	5
23045251	Ghana	2012	Duah	2008	-2.3333	7.3333	50	0	NA	0	0	NR	0.5	5
23045251	Ghana	2012	Duah	2004	-1.9922	5.3	50	0	NA	0	0	NR	0.5	5
23045251	Ghana	2012	Duah	2008	-1.9922	5.3	18	0	NA	0	0	NR	0.5	5
23045251	Ghana	2012	Duah	2006	-2.5	10.0667	39	0	NA	0	0	NR	0.5	5
23045251	Ghana	2012	Duah	2008	-2.5	10.0667	42	0	NA	0	0	NR	0.5	5
23045251	Ghana	2012	Duah	2010.5	-2.5	10.0667	20	0	NA	0	0	NR	0.5	5
23045251	Ghana	2012	Duah	2006	-0.0043	9.4324	20	0	NA	0	0	NR	0.5	5
23045251	Ghana	2012	Duah	2008	-0.0043	9.4324	50	2	NA	0.04	NA	yes, count as mutant	0.5	5
23045251	Ghana	2012	Duah	2010.5	-0.0043	9.4324	20	0	NA	0	0	NR	0.5	5
22540158	Kenya	2012	Iriemenam	1998.5	34.768	-0.0917	180	56	NA	0.311111111111111	NA	yes, count as mutant	NA	NA
22540158	Kenya	2012	Iriemenam	2005.5	34.5279	-0.01455	176	170	NA	0.965909090909091	NA	yes, count as mutant	NA	NA
22540158	Kenya	2012	Iriemenam	2009	34.2811	-0.0186	133	132	NA	0.992481203007519	NA	yes, count as mutant	NA	NA
23198734	Malawi	2013	Lin	2005	35.2637	-14.4776	88	76	NA	0.863636363636364	NA	yes, count as mutant	NA	NA
22439637	Kenya	2012	McCollum	1996	34.3833	-0.1833	166	96	NA	0.578313253012048	0.578313253012048	no, excluded mixed	0	NA
27339129	Tanzania	NA	Kavishe in prep	2011	38.6875385	-5.2796195	204	189	NA	0.926470588235294	NA		NA	NA
27339129	Tanzania	NA	Kavishe in prep	2011	33.45	-8.9	153	150	NA	0.980392156862745	NA		NA	NA
27339129	Tanzania	NA	Kavishe in prep	2011	39.6227	-10.7529	83	53	NA	0.63855421686747	NA		NA	NA
23758883	Benin	2013	Moussiliou	2009.5	1.8833	6.4	212	0	212	0	0	NR	NA	NA
21810256	Ethiopia	2011	Mula	2008.5	39.8688	7.5688	76	52	NA	0.684210526315789	NA	yes, count as mutant	0.083333333	75
24533303	Senegal	2013	Ndiaye	2003.5	-16.9243	14.8047	15	0	NA	0	0	NR	2	65
24533303	Senegal	2013	Ndiaye	2008.5	-16.9243	14.8047	93	0	NA	0	0	NR	2	65
24533303	Senegal	2013	Ndiaye	2009.5	-16.9243	14.8047	84	0	NA	0	0	NR	2	65
24533303	Senegal	2013	Ndiaye	2010.5	-16.9243	14.8047	94	0	NA	0	0	NR	2	65
24533303	Senegal	2013	Ndiaye	2011.5	-16.9243	14.8047	130	0	NA	0	0	NR	2	65
23916206	Senegal	2013	Ndiaye	2009.5	-13.6679	13.771569	56	0	NA	0	0	NR	NA	NA
25962439	Malawi	2015	Gutmann	2011	35.478	-14.941	204	201	3	0.985294117647059	0.985294117647059	no, excluded mixed	15	45
23916206	Senegal	2013	Ndiaye	2010.5	-13.6679	13.771569	56	0	NA	0	0	NR	NA	NA
24122669	Central African Republic	2013	Nambei	2010.5	18.556	4.3617	186	0	NA	0	0	NR	0.5	5
24960247	Malawi	2014	Taylor	2004	35.0058	-15.7861	114	80	NA	0.701754385964912	0.701754385964912	no, excluded mixed	NA	NA
24265439	Gambia	2014	Nwakanma	1984.5	-15.6	13.57	132	0	NA	0	0	NR	0	max
24265439	Gambia	2014	Nwakanma	1988.5	-15.6	13.57	102	0	NA	0	0	NR	3	8
24265439	Gambia	2014	Nwakanma	1991.5	-15.6	13.57	66	0	NA	0	0	NR	0	max
24265439	Gambia	2014	Nwakanma	1998.5	-15.6	13.57	87	0	NA	0	0	NR	0	15
24265439	Gambia	2014	Nwakanma	2000.5	-15.6	13.57	97	0	NA	0	0	NR	0	max
24265439	Gambia	2014	Nwakanma	2004.5	-15.6	13.57	70	0	NA	0	0	NR	0	10
24265439	Gambia	2014	Nwakanma	2007.5	-15.6	13.57	78	0	NA	0	0	NR	0	max
24265439	Gambia	2014	Nwakanma	2008.5	-15.6	13.57	36	0	NA	0	0	NR	0	15
24948693	Malawi	2014	Ocholla	2011	34.801695	-16.043778	69	69	NA	1	1	no, excluded mixed	0	15
24225351	Benin	2013	Ogouyèmi-Hounto	2012.5	2.609004	9.346682	195	0	NA	0	0	NR	2	15
23634705	Benin	2013	Ogouyèmi-Hounto	2011.5	2.4703155	6.497756	143	0	NA	0	0	NR	0.5	15
23634705	Benin	2013	Ogouyèmi-Hounto	2011.5	2.4703155	6.497756	73	0	NA	0	0	NR	0.5	15
24733476	Burkina Faso	2014	Some	2009.5	-3.9	11.3	261	0	NA	0	0	NR	0.25	5
24733476	Burkina Faso	2014	Some	2009.5	-3.9	11.3	138	0	NA	0	0	NR	0.25	5
15328137	Kenya	2004	Mbaisi	2000	36.79186	-1.842073	31	25	NA	0.806451612903226	NA	NA	NA	NA
15328137	Kenya	2004	Mbaisi	2000	36.301039	-1.89967	22	16	NA	0.727272727272727	NA	NA	NA	NA
25889220	Kenya	2015	Shah	2007.5	34.383333	-0.183333	61	61	0	1	1	no, excluded mixed	0	15
15328137	Kenya	2004	Mbaisi	2000	35.2818	-0.3661	38	25	NA	0.657894736842105	NA	NA	NA	NA
24909578	Zambia	2014	Tan	2011	28.888806	-11.189205	84	62	NA	0.738095238095238	NA	yes, count as mutant	NA	NA
22694921	Senegal	2012	Wurtz	2010	-17.437	14.6666	174	0	174	0	0	NR	NA	NA
26415927	Senegal	2015	Mze	2010.5	-16.9278	14.790522	77	0	77	0	0	NR	NA	NA
26415927	Comoros	2015	Mze	2013	43.2473146	-11.7172157	124	0	124	0	0	NR	NA	NA
25889220	Kenya	2015	Shah	2007.5	34.448639	0.0678084	97	96	1	0.989690721649485	0.989690721649485	no, excluded mixed	0	15
25889220	Kenya	2015	Shah	2007.5	34.2953981	0.0056926	95	93	2	0.978947368421053	0.978947368421053	no, excluded mixed	0	15
25672905	Malawi	2015	Artimovich	2000.5	35.028	-15.777	550	462	NA	0.84	0.84	no, excluded mixed	NA	NA
25672905	Malawi	2015	Artimovich	2008	35.028	-15.777	556	528	NA	0.949640287769784	0.949640287769784	no, excluded mixed	NA	NA
25672905	Malawi	2015	Artimovich	2012.5	35.028	-15.777	546	530	NA	0.970695970695971	0.970695970695971	no, excluded mixed	0.5	5
21288822	Ghana	2011	Alam	2008	-1.0902778	10.8847222	39	0	39	0	0	NR	0	5
21288822	Ghana	2011	Alam	2008	-2.3333333	7.3333333	49	1	48	0.0204081632653061	0.0204081632653061	no, excluded mixed	0	5
21288822	Ghana	2011	Alam	2008	-1.5833333	6.45	35	0	35	0	0	NR	0	5
21288822	Ghana	2011	Alam	2008	-1.247234	5.105056	48	2	46	0.0416666666666667	0.0416666666666667	no, excluded mixed	0	5
21207062	Senegal	2011	Faye	2006.5	-13.6672222	13.7688889	27	1	NA	0.037037037037037	NA	yes, count as mutant	0	2
21207062	Senegal	2011	Faye	2007.5	-13.6672222	13.7688889	25	0	NA	0	0	NR	0	2
21207062	Senegal	2011	Faye	2008.5	-13.6672222	13.7688889	150	0	NA	0	0	NR	0	5
21207062	Senegal	2011	Faye	2006.5	-12.17323	12.55438	112	0	112	0	0	NR	0	2
21207062	Senegal	2011	Faye	2007.5	-12.17323	12.55438	6	0	6	0	0	NR	0	2
21207062	Senegal	2011	Faye	2006.5	-14.11483	13.14756	74	0	74	0	0	NR	0	2
21207062	Senegal	2011	Faye	2007.5	-14.11483	13.14756	93	0	93	0	0	NR	0	2
21857842	Tanzania	2011	Malisa	2000.5	37.66116	-6.822097	165	17	148	0.103030303030303	NA	majority haplotype only	NA	NA
21857842	Tanzania	2011	Malisa	2006.5	37.66116	-6.822097	430	224	206	0.52093023255814	NA	majority haplotype only	NA	NA
21734119	Cameroon	2011	Menemedengue	2005.5	11.5166667	3.8666667	61	0	61	0	0	NR	0	5
21569596	Gabon	2011	Mombo-Ngoma	2006.5	10.2403858	-0.7015457	90	4	86	0.0444444444444444	NA	yes, count as mutant	0	5
22022487	Mozambique	2011	Raman	2006.5	32.7181375	-23.0221928	309	116	193	0.375404530744337	NA	yes, count as mutant	2	15
22022487	Mozambique	2011	Raman	2007.5	32.7181375	-23.0221928	52	19	33	0.365384615384615	NA	yes, count as mutant	2	15
22022487	Mozambique	2011	Raman	2008.5	32.7181375	-23.0221928	101	84	17	0.831683168316832	NA	yes, count as mutant	2	15
22022487	Mozambique	2011	Raman	2009.5	32.7181375	-23.0221928	93	77	16	0.827956989247312	NA	yes, count as mutant	2	15
22022487	Mozambique	2011	Raman	2010.5	32.7181375	-23.0221928	44	30	14	0.681818181818182	NA	yes, count as mutant	2	15
22022487	Mozambique	2011	Raman	2006.5	32.7181375	-23.0221928	578	390	188	0.674740484429066	NA	yes, count as mutant	2	15
22022487	Mozambique	2011	Raman	2007.5	32.7181375	-23.0221928	408	340	68	0.833333333333333	NA	yes, count as mutant	2	15
22022487	Mozambique	2011	Raman	2008.5	32.7181375	-23.0221928	218	142	76	0.651376146788991	NA	yes, count as mutant	2	15
22022487	Mozambique	2011	Raman	2009.5	32.7181375	-23.0221928	241	210	31	0.871369294605809	NA	yes, count as mutant	2	15
22022487	Mozambique	2011	Raman	2010.5	32.7181375	-23.0221928	164	147	17	0.896341463414634	NA	yes, count as mutant	2	15
22022487	Mozambique	2011	Raman	2006.5	32.7181375	-23.0221928	372	202	170	0.543010752688172	NA	yes, count as mutant	2	15
22022487	Mozambique	2011	Raman	2007.5	32.7181375	-23.0221928	232	139	93	0.599137931034483	NA	yes, count as mutant	2	15
22022487	Mozambique	2011	Raman	2008.5	32.7181375	-23.0221928	108	79	29	0.731481481481482	NA	yes, count as mutant	2	15
22022487	Mozambique	2011	Raman	2009.5	32.7181375	-23.0221928	108	82	26	0.759259259259259	NA	yes, count as mutant	2	15
22022487	Mozambique	2011	Raman	2010.5	32.7181375	-23.0221928	130	109	21	0.838461538461538	NA	yes, count as mutant	2	15
22022487	Mozambique	2011	Raman	2008.5	32.7181375	-23.0221928	64	20	44	0.3125	NA	yes, count as mutant	2	15
22022487	Mozambique	2011	Raman	2009.5	32.7181375	-23.0221928	47	24	23	0.51063829787234	NA	yes, count as mutant	2	15
22022487	Mozambique	2011	Raman	2010.5	32.7181375	-23.0221928	62	28	34	0.451612903225806	NA	yes, count as mutant	2	15
25583123	Somalia	2015	Warsame	2011.5	42.75	0.066667	86	51	35	0.593023255813954	0.593023255813954	no, excluded mixed	0.5	max
25583123	Somalia	2015	Warsame	2011.5	44.6935736	1.8076962	79	6	73	0.0759493670886076	0.0759493670886076	no, excluded mixed	0.5	max
25583123	Somalia	2015	Warsame	2011.5	45.5008	2.78	102	42	60	0.411764705882353	0.411764705882353	no, excluded mixed	0.5	max
24751352	Tanzania	2014	Matondo	2011	38.9381	-7.7256	96	74	22	0.770833333333333	0.770833333333333	no, excluded mixed	0	max
24751352	Tanzania	2014	Matondo	2011	38.583333	-5.383333	116	107	9	0.922413793103448	0.922413793103448	no, excluded mixed	0	max
24751352	Tanzania	2014	Matondo	2011	40.183891	-10.27479	64	40	24	0.625	0.625	no, excluded mixed	0	max
24751352	Tanzania	2014	Matondo	2011	33.9445989	-9.556279	132	131	1	0.992424242424242	0.992424242424242	no, excluded mixed	0	max
24751352	Tanzania	2014	Matondo	2011	33.083333	-2.85	131	127	4	0.969465648854962	0.969465648854962	no, excluded mixed	0	max
26542942	Tanzania	2015	Baraka	2013.5	38.791777	-5.175939	77	72	NA	0.935064935064935	NA	yes, count as mutant	0.5	NA
24751352	Tanzania	2014	Matondo	2011	31.656829	-1.8386418	168	160	8	0.952380952380952	0.952380952380952	no, excluded mixed	0	max
22904636	Côte d'Ivoire	2012	Ako	2005.5	-3.5939254	5.2711769	41	0	NA	0	0	NR	0.5	5
22904636	Côte d'Ivoire	2012	Ako	2005.5	-3.5180363	5.2872568	30	0	NA	0	0	NR	0.5	5
26437774	Malawi	2015	Artimovich	2012.5	34.801	-16.035	558	556	NA	0.996415770609319	NA	yes, count as mutant	0.333	max
26437774	Malawi	2015	Artimovich	2012.5	35.1406	-16.0693	733	732	NA	0.998635743519782	NA	yes, count as mutant	0.333	max
26437774	Malawi	2015	Artimovich	2012.5	35.028	-15.777	546	542	NA	0.992673992673993	NA	yes, count as mutant	0.333	max
26542942	Tanzania	2015	Baraka	2013.5	38.7609	-10.3735	85	54	NA	0.635294117647059	NA	yes, count as mutant	0.5	NA
21767415	Benin	2011	Bertin	2007	2.0833	6.3667	96	0	NA	0	0	NR	NA	NA
26203988	Gabon	2015	Bouyou-Akotet	2011.5	9.4672676	0.4161976	78	0	NA	0	0	NR	NA	NA
26410081	Uganda	2015	Braun	2013.5	30.275	0.66	55	52	NA	0.945454545454545	NA	yes, count as mutant	NA	NA
26080363	Cameroon	2015	Chauvin	2011	11.51	3.86	100	2	NA	0.02	NA	NA	NA	NA
24484467	Mali	2014	Coulibaly	2010	-4.8969	13.2974	134	0	NA	0	0	NR	NA	NA
24484467	Burkina Faso	2014	Coulibaly	2011	-1.3	12.5833	312	0	NA	0	0	NR	NA	NA
24100489	Benin	2014	Dahlstrom	2007.5	2.1598	6.6645	41	0	NA	0	0	NR	0	5
23893800	Mali	2013	Doumbo	2006	-6.9478	12.7888	16	0	NA	0	0	NR	NA	NA
23045251	Ghana	2012	Duah	2006	-0.3833	6.3833	40	3	NA	0.075	NA	yes, count as mutant	0.5	5
23045251	Ghana	2012	Duah	2008	-0.3833	6.3833	50	0	NA	0	0	NR	0.5	5
23045251	Ghana	2012	Duah	2010.5	-0.3833	6.3833	15	0	NA	0	0	NR	0.5	5
23045251	Ghana	2012	Duah	2006	-1.5833	6.45	20	0	NA	0	0	NR	0.5	5
23045251	Ghana	2012	Duah	2008	-1.5833	6.45	50	0	NA	0	0	NR	0.5	5
25934142	Republic of Congo	2015	Koukouikila-Koussounda	2013	15.2833	-4.2667	67	37	NA	0.552238805970149	NA	NA	NA	NA
26124154	Uganda	2015	Mbonye	2011.5	32.7553	0.3533	109	107	NA	0.981651376146789	NA	yes, count as mutant	NA	NA
26124154	Uganda	2015	Mbonye	2011.5	32.7553	0.3533	120	119	NA	0.991666666666667	NA	yes, count as mutant	NA	NA
25889865	Angola	2015	Ngane	2011	14.7667	-12.35	30	0	NA	0	0	NR	0	15
26431464	Burkina Faso	2015	Tahita	2010.5	-2.1914	12.6831	231	0	NA	0	0	NR	NA	NA
23372922	Democratic Republic of the Congo	2013	Taylor	2007.5	26.4194	1.6406	18	5	13	0.277777777777778	0.277777777777778	no, excluded mixed	15	max
23372922	Democratic Republic of the Congo	2013	Taylor	2007.5	28.2994	-3.0117	7	4	3	0.571428571428571	0.571428571428571	no, excluded mixed	15	max
23372922	Democratic Republic of the Congo	2013	Taylor	2007.5	23.3824	-2.8437	17	3	14	0.176470588235294	0.176470588235294	no, excluded mixed	15	max
23372922	Democratic Republic of the Congo	2013	Taylor	2007.5	26.0414	-3.0731	15	3	12	0.2	0.2	no, excluded mixed	15	max
23372922	Democratic Republic of the Congo	2013	Taylor	2007.5	29.046	-0.7918	3	2	1	0.666666666666667	0.666666666666667	no, excluded mixed	15	max
23372922	Democratic Republic of the Congo	2013	Taylor	2007.5	13.9144	-5.2366	12	1	11	0.0833333333333333	0.0833333333333333	no, excluded mixed	15	max
23372922	Democratic Republic of the Congo	2013	Taylor	2007.5	20.3309	0.564	22	1	21	0.0454545454545455	0.0454545454545455	no, excluded mixed	15	max
23372922	Democratic Republic of the Congo	2013	Taylor	2007.5	21.8569	-5.3205	8	1	7	0.125	0.125	no, excluded mixed	15	max
23372922	Democratic Republic of the Congo	2013	Taylor	2007.5	17.3856	-3.3152	14	0	14	0	0	NR	15	max
23372922	Democratic Republic of the Congo	2013	Taylor	2007.5	26.4194	-8.8851	11	0	11	0	0	NR	15	max
23372922	Democratic Republic of the Congo	2013	Taylor	2007.5	15.2987	-4.3208	9	0	9	0	0	NR	15	max
9593041	Tanzania	1998	Curtis J, Duraisingh MT, Warhurst DC	1995.5	38.791777	-5.175939	30	24	26	0.8	0.470659604152795	yes, report mixed	0	10
9735930	Tanzania	1998	Jelinek T, Ronn AM, Lemnge MM, Curtis J, Mhina J, Duraisingh MT, Bygbjerg IC, Warhurst DC	1995.5	39.05	-4.7833	45	36	25	0.8	0.619425427986677	yes, report mixed	1	9
9735930	Tanzania	1998	Jelinek T, Ronn AM, Lemnge MM, Curtis J, Mhina J, Duraisingh MT, Bygbjerg IC, Warhurst DC	1996.5	39.05	-4.7833	27	23	17	0.851851851851852	0.599786430843964	yes, report mixed	1	9
22096496	Kenya	2011	Shah	1996.5	34.383333	-0.183333	250	89	209	0.356	0.242961820213442	yes, report mixed	0	3
14740875	Tanzania	2003	Alifrangis M, Enosse S, Khalil IF, Tarimo DS, Lemnge MM, Thompson R, Bygbjerg IC, Ronn AM	1997.5	39.05	-4.7833	78	69	35	0.884615384615385	0.709656724053315	yes, report mixed	0.5	5
9364963	Tanzania	1997	Wang P, Lee CS, Bayoumi R, Djimde A, Doumbo O, Swedberg G, Dao LD, Mshinda H, Tanner M, Watkins WM, Sims P, Hyde JE	1997.5	36.6817	-8.1398	31	3	29	0.0967741935483871	0.0584672460928377	yes, report mixed	0	5
14740875	Tanzania	2003	Alifrangis M, Enosse S, Khalil IF, Tarimo DS, Lemnge MM, Thompson R, Bygbjerg IC, Ronn AM	1998.5	39.05	-4.7833	67	61	19	0.91044776119403	0.816157183401735	yes, report mixed	0.5	5
14740875	Tanzania	2003	Alifrangis M, Enosse S, Khalil IF, Tarimo DS, Lemnge MM, Thompson R, Bygbjerg IC, Ronn AM	1998.5	38.917	-6.77	68	15	68	0.220588235294118	0.124282920394336	yes, report mixed	0.5	5
10722502	Kenya	2000	Nzila AM, Mberu EK, Sulo J, Dayo H, Winstanley PA, Sibley CH, Watkins WM	1998.5	39.85	-3.63	70	11	61	0.157142857142857	0.104131721203196	yes, report mixed	0.25	5.916666667
11491006	Kenya	2001	Omar SA, Adagu IS, Gump DW, Ndaru NP, Warhurst DC	1998.5	39.58	-4.23	38	15	32	0.394736842105263	0.266832615493101	yes, report mixed	0	max
11491006	Kenya	2001	Omar SA, Adagu IS, Gump DW, Ndaru NP, Warhurst DC	1998.5	35.1804	0.107097	21	3	18	0.142857142857143	0.10149915756592	yes, report mixed	0	max
15752455	Djibouti	2005	Rogier C, Pradines B, Bogreau H, Koeck JL, Kamil MA, Mercereau-Puijalon O	1998.5	43.1480556	11.595	46	2	45	0.0434782608695652	0.0357475807221108	yes, report mixed	0	200
14740875	Tanzania	2003	Alifrangis M, Enosse S, Khalil IF, Tarimo DS, Lemnge MM, Thompson R, Bygbjerg IC, Ronn AM	1999.5	39.05	-4.7833	42	35	12	0.833333333333333	0.798422778316739	yes, report mixed	0.5	5
20199676	Swaziland	2010	Dlamini SV, Beshir K, Sutherland CJ	1999.5	31.916667	-26.216667	27	2	25	0.0740740740740741	0.0632143925384331	yes, report mixed	NA	NA
15752455	Djibouti	2005	Rogier C, Pradines B, Bogreau H, Koeck JL, Kamil MA, Mercereau-Puijalon O	1999.5	43.1480556	11.595	61	1	60	0.0163934426229508	0.0136204000328696	yes, report mixed	0	200
15117308	Uganda	2004	Staedke SG, Sendagire H, Lamola S, Kamya MR, Dorsey G, Rosenthal PJ	1999.5	32.583	0.32	81	54	46	0.666666666666667	0.55255678493171	yes, report mixed	0.5	max
15328137	Kenya	2004	Mbaisi	2000	34.768	-0.0917	40	23	26	0.575	0.457597352992578	yes, report mixed	NA	NA
14740875	Mozambique	2003	Alifrangis M, Enosse S, Khalil IF, Tarimo DS, Lemnge MM, Thompson R, Bygbjerg IC, Ronn AM	2000.5	32.466667	-25.966667	112	45	76	0.401785714285714	0.321467023647806	yes, report mixed	0.5	5
12659974	Malawi	2003	Bwijo B, Kaneko A, Takechi M, Zungu IL, Moriyama Y, Lum JK, Tsukahara T, Mita T, Takahashi N, Bergqvist Y, Bjorkman A, Kobayakawa T	2000.5	34.5	-13.75	171	164	7	0.95906432748538	0.975776459727385	yes, report mixed	6	15
15941416	Uganda	2005	Sendagire H, Kyabayinze D, Swedberg G, Kironde F	2000.5	32.583	0.32	118	99	30	0.838983050847458	0.817574381782095	yes, report mixed	1	37
-9	Tanzania	2005	Tarimo DS	2000.5	38.917	-6.767	107	21	107	0.196261682242991	0.110524392705972	yes, report mixed	NA	NA
14551894	Uganda	2003	Dorsey G, Vlahos J, Kamya MR, Staedke SG, Rosenthal PJ	2001	32.58	0.35	446	252	194	0.565022421524664	0.585113747215122	yes, report mixed	0.5	5
14628939	Uganda	2003	Kyabayinze D, Cattamanchi A, Kamya MR, Rosenthal PJ, Dorsey G	2001	32.583	0.32	164	137	48	0.835365853658537	0.790680888483482	yes, report mixed	0.5	5
22096496	Kenya	2011	Shah	2001.5	34.383333	-0.183333	242	200	86	0.826446280991736	0.759794102246367	yes, report mixed	0	5
18590577	Mozambique	2008	Enosse S, Magnussen P, Abacassamo F, Gomez-Olive X, Ronn AM, Thompson R, Alifrangis M	2002	32.7811111	-25.4486111	126	46	116	0.365079365079365	0.222396701125798	yes, report mixed	1	max
15374529	Uganda	2004	Talisuna AO, Nalunkuma-Kazibwe A, Langi P, Mutabingwa TK, Watkins WW, Van Marck E, Egwang TG, D'Alessandro U	2002	34.02	0.77	79	72	38	0.911392405063291	0.717019955518338	yes, report mixed	0.5	5
19055622	Democratic Republic of the Congo	2008	Alker AP, Kazadi WM, Kutelemeni AK, Bloland PB, Tshefu AK, Meshnick SR	2002.5	29.44975	1.01673	212	142	102	0.669811320754717	0.614762210904364	yes, report mixed	0	5
16127071	Malawi	2005	Alker AP, Mwapasa V, Purfield A, Rogerson SJ, Molyneux ME, Kamwendo DD, Tadesse E, Chaluluka E, Meshnick SR	2002.5	35	-15.783	90	81	14	0.9	0.897179393689943	yes, report mixed	NA	NA
-9	Tanzania	2006	Kidima W, Nkwengulila Z, Premji Z, Malisa A, Mshinda H	2002.5	38.917	-6.77	106	25	81	0.235849056603774	0.180170695786903	yes, report mixed	0.083	5
17076899	Tanzania	2006	Mbugi EV, Mutayoba BM, Malisa AL, Balthazary ST, Nyambo TB, Mshinda H	2002.5	35.82	-8.8	120	55	73	0.458333333333333	0.408954928046571	yes, report mixed	0.5	5
16135198	Ghana	2005	Mockenhaupt FP, Teun Bousema J, Eggelte TA, Schreiber J, Ehrhardt S, Wassilew N, Otchwemah RN, Sauerwein RW, Bienzle U	2002.5	-0.834	9.4	126	1	126	0.00793650793650794	0.00457215595901743	yes, report mixed	0.5	5
15752455	Djibouti	2005	Rogier C, Pradines B, Bogreau H, Koeck JL, Kamil MA, Mercereau-Puijalon O	2002.5	43.1480556	11.595	32	13	19	0.40625	0.396573960583348	yes, report mixed	0	200
16518760	Uganda	2006	Francis D, Nsobya SL, Talisuna A, Yeka A, Kamya MR, Machekano R, Dokomajilar C, Rosenthal PJ, Dorsey G	2003	29.7308	-0.743019	353	298	87	0.844192634560907	0.83239059428931	yes, report mixed	0.5	max
16518760	Uganda	2006	Francis D, Nsobya SL, Talisuna A, Yeka A, Kamya MR, Machekano R, Dokomajilar C, Rosenthal PJ, Dorsey G	2003	31.6555	0.498071	340	275	136	0.808823529411765	0.725558687590787	yes, report mixed	0.5	max
16690361	Sudan	2007	Osman	2003	35.37	14	49	39	49	0.795918367346939	0.432807492709049	yes, report mixed	4	47
19346369	Tanzania	2009	Alifrangis M, Lusingu JP, Mmbando B, Dalgaard MB, Vestergaard LS, Ishengoma D, Khalil IF, Theander TG, Lemnge MM, Bygbjerg IC	2003.5	38.44655	-5.00506	134	110	69	0.82089552238806	0.65129408518419	yes, report mixed	0	20
18590577	Mozambique	2008	Enosse S, Magnussen P, Abacassamo F, Gomez-Olive X, Ronn AM, Thompson R, Alifrangis M	2003.5	32.7811111	-25.4486111	134	61	96	0.455223880597015	0.348848234942308	yes, report mixed	1	max
16518760	Uganda	2006	Francis D, Nsobya SL, Talisuna A, Yeka A, Kamya MR, Machekano R, Dokomajilar C, Rosenthal PJ, Dorsey G	2003.5	32.5484	2.08726	352	334	148	0.948863636363636	0.757660743815997	yes, report mixed	0.5	max
16518760	Uganda	2006	Francis D, Nsobya SL, Talisuna A, Yeka A, Kamya MR, Machekano R, Dokomajilar C, Rosenthal PJ, Dorsey G	2003.5	34.167	0.695	333	325	94	0.975975975975976	0.846088846503682	yes, report mixed	0.5	max
16518760	Uganda	2006	Francis D, Nsobya SL, Talisuna A, Yeka A, Kamya MR, Machekano R, Dokomajilar C, Rosenthal PJ, Dorsey G	2003.5	33.2199	0.455368	324	297	74	0.916666666666667	0.855005062263469	yes, report mixed	0.5	max
16518760	Uganda	2006	Francis D, Nsobya SL, Talisuna A, Yeka A, Kamya MR, Machekano R, Dokomajilar C, Rosenthal PJ, Dorsey G	2003.5	30.917	3.0167	334	291	88	0.87125748502994	0.834474187485426	yes, report mixed	0.5	max
16018959	Uganda	2005	Sendagire H, Kaddumukasa M, Ndagire D, Aguttu C, Nassejje M, Pettersson M, Swedberg G, Kironde F	2003.5	32.6	0.437	183	161	76	0.879781420765027	0.732283577924162	yes, report mixed	0.5	5
19346369	Tanzania	2009	Alifrangis M, Lusingu JP, Mmbando B, Dalgaard MB, Vestergaard LS, Ishengoma D, Khalil IF, Theander TG, Lemnge MM, Bygbjerg IC	2004.5	38.44655	-5.00506	139	130	38	0.935251798561151	0.82510289546913	yes, report mixed	0	20
17378942	Mozambique	2007	Fernandes N, Figueiredo P, do Rosario VE, Cravo P	2004.5	32.58	-25.95	100	59	60	0.59	0.494489504647012	yes, report mixed	0	15
17378942	Mozambique	2007	Fernandes N, Figueiredo P, do Rosario VE, Cravo P	2004.5	32.58	-25.95	92	54	55	0.58695652173913	0.493984012488786	yes, report mixed	0	15
16474071	Central African Republic	2006	Menard D, Djalle D, Yapou F, Manirakiza A, Talarmin A	2004.5	21.640659	5.630556	96	5	93	0.0520833333333333	0.0294658090137246	yes, report mixed	NA	NA
19257898	Benin	2009	Nahum A, Erhart A, Ahounou D, Bonou D, Van Overmeir C, Menten J, Akogbeto M, Coosemans M, Massougbodji A, D'Alessandro U	2004.5	2.4333333	6.35	62	3	59	0.0483870967741935	0.0324895783608733	yes, report mixed	0.5	5
20534146	Sao Tome and Principe	2010	Salgueiro et al., 2010	2004.5	6.53333	0.066667	103	20	87	0.194174757281553	0.168074608740945	yes, report mixed	0	9
20534146	Sao Tome and Principe	2010	Salgueiro et al., 2010	2004.5	6.7	0.2	21	2	20	0.0952380952380952	0.0782263977063921	yes, report mixed	0	9
20534146	Sao Tome and Principe	2010	Salgueiro et al., 2010	2004.5	6.53333	0.3666667	92	1	92	0.0108695652173913	0.00888146499597978	yes, report mixed	0	9
20534146	Sao Tome and Principe	2010	Salgueiro et al., 2010	2004.5	7.42	1.6333	8	1	7	0.125	0.109283488039145	yes, report mixed	0	9
21106088	Kenya	2010	Spalding	2004.5	34.768	-0.0917	243	234	198	0.962962962962963	0.55839845928364	yes, report mixed	0	max
20439953	Uganda	2010	Malamba	2005	34.167	0.695	147	145	13	0.986394557823129	0.953458048036963	yes, report mixed	NA	NA
17224049	Tanzania	2007	Schonfeld M, Barreto Miranda I, Schunk M, Maduhu I, Maboko L, Hoelscher M, Berens-Riha N, Kitua A, Loscher T	2005	34	-8.5	84	73	19	0.869047619047619	0.839974412817304	yes, report mixed	0.666666667	55
24799371	Uganda	2014	Mbogo	2005	34.167	0.695	92	90	27	0.978260869565217	0.840213025200829	yes, report mixed	1	10
17477865	Guinea	2007	Bonnet M, Roper C, Felix M, Coulibaly L, Kankolongo GM, Guthmann JP	2005.5	-8.48333	8.083333	135	14	129	0.103703703703704	0.0587703906148516	yes, report mixed	0.5	5
18021388	Tanzania	2007	Enevold E, Nkya WMMM,Theisen M, Vestergaard LS,Jensen ATR,Staalsoe T,Theander TG,Bygbjerg IC, Alifrangis M	2005.5	35.74713	-6.00249	70	35	55	0.5	0.359143643748074	yes, report mixed	0.5	5
18471065	Uganda	2008	Lynch C, Pearce R, Pota H, Cox J, Abeku TA, Rwakimari J, Naidoo I, Tibenderana J, Roper C	2005.5	29.8902	-0.73429	72	71	1	0.986111111111111	0.991866837161775	yes, report mixed	0	max
18471065	Uganda	2008	Lynch C, Pearce R, Pota H, Cox J, Abeku TA, Rwakimari J, Naidoo I, Tibenderana J, Roper C	2005.5	29.9878	-1.2536	60	60	1	1	0.986412184039277	yes, report mixed	0	max
17544355	Malawi	2007	Nkhoma S, Molyneux M, Ward S	2005.5	35	-15.783	76	73	6	0.960526315789474	0.948694189402269	yes, report mixed	NA	NA
17544355	Malawi	2007	Nkhoma S, Molyneux M, Ward S	2005.5	34.3393	-14.3898	51	51	1	1	0.988588166546957	yes, report mixed	NA	NA
17544355	Malawi	2007	Nkhoma S, Molyneux M, Ward S	2005.5	33.6	-11.9	51	51	2	1	0.975110799006875	yes, report mixed	NA	NA
18671871	Kenya	2008	Zhong D, Afrane Y, Githeko A, Cui L, Menge DM, Yan G	2005.5	34.51667	-0.1	100	98	12	0.98	0.930384624936632	yes, report mixed	NA	NA
18671871	Kenya	2008	Zhong D, Afrane Y, Githeko A, Cui L, Menge DM, Yan G	2005.5	34.75175	0.10168	100	96	8	0.96	0.950244264385141	yes, report mixed	NA	NA
18671871	Kenya	2008	Zhong D, Afrane Y, Githeko A, Cui L, Menge DM, Yan G	2005.5	34.76	0.00198	100	90	12	0.9	0.921749788182545	yes, report mixed	NA	NA
18671871	Kenya	2008	Zhong D, Afrane Y, Githeko A, Cui L, Menge DM, Yan G	2005.5	34.75175	0.10168	100	100	9	1	0.946282070468692	yes, report mixed	6	14
18671871	Kenya	2008	Zhong D, Afrane Y, Githeko A, Cui L, Menge DM, Yan G	2005.5	34.51667	-0.1	100	100	5	1	0.971688227848322	yes, report mixed	6	14
18671871	Kenya	2008	Zhong D, Afrane Y, Githeko A, Cui L, Menge DM, Yan G	2005.5	34.76	0.00198	100	93	7	0.93	0.955850945172152	yes, report mixed	6	14
24055717	Ethiopia	2013	Hailemeskel	2005.5	37.3833	11.6	61	59	15	0.967213114754098	0.832691541583506	yes, report mixed	0	max
23537170	Equatorial Guinea	2013	Mendes	2005.5	9.8	2.15	113	2	111	0.0176991150442478	0.00922695167808601	yes, report mixed	0	78
23537170	Equatorial Guinea	2013	Mendes	2005.5	10.166667	1.75	189	1	188	0.00529100529100529	0.00273093392946566	yes, report mixed	0	78
26203988	Gabon	2015	Bouyou-Akotet	2005.5	9.4672676	0.4161976	44	2	42	0.0454545454545455	0.0317456412389333	yes, report mixed	NA	NA
26431464	Ethiopia	2015	Tessema	2005.5	36.333332	11.333332	65	55	13	0.846153846153846	0.848401192655365	yes, report mixed	1	46
19841150	Rwanda	2010	Karema C, Imwong M, Fanello CI, Stepniewska K, Uwimana A, Nakeesathit S, Dondorp A, Day NP, White NJ	2006	29.8333	-1.68333	393	383	15	0.974554707379135	0.973939448962998	yes, report mixed	0.5	5
19841150	Rwanda	2010	Karema C, Imwong M, Fanello CI, Stepniewska K, Uwimana A, Nakeesathit S, Dondorp A, Day NP, White NJ	2006	29.00111	-2.5942	383	325	86	0.848563968668407	0.826703014363565	yes, report mixed	0.5	5
19346369	Tanzania	2009	Alifrangis M, Lusingu JP, Mmbando B, Dalgaard MB, Vestergaard LS, Ishengoma D, Khalil IF, Theander TG, Lemnge MM, Bygbjerg IC	2006.5	38.44655	-5.00506	69	65	12	0.942028985507246	0.883080051618438	yes, report mixed	0	20
19398039	Kenya	2009	Bonizzoni M, Afrane Y, Baliraine FN, Amenya DA, Githeko AK, Yan G	2006.5	34.06666	-0.06666	68	53	63	0.779411764705882	0.442266883790261	yes, report mixed	6	14
19398039	Kenya	2009	Bonizzoni M, Afrane Y, Baliraine FN, Amenya DA, Githeko AK, Yan G	2006.5	35.96666	-0.05	36	33	9	0.916666666666667	0.823614855328888	yes, report mixed	6	14
19398039	Kenya	2009	Bonizzoni M, Afrane Y, Baliraine FN, Amenya DA, Githeko AK, Yan G	2006.5	34.58333	-0.01666	35	26	22	0.742857142857143	0.556834702373699	yes, report mixed	6	14
19398039	Kenya	2009	Bonizzoni M, Afrane Y, Baliraine FN, Amenya DA, Githeko AK, Yan G	2006.5	35.13333	-0.083333	28	22	16	0.785714285714286	0.598698295603555	yes, report mixed	6	14
19238219	Tanzania	2009	Gesase S, Gosling RD, Hashim R, Ord R, Naidoo I, Madebe R, Mosha JF, Joho A, Mandia V, Mrema H, Mapunda E, Savael Z, Lemnge M, Mosha FW, Greenwood B, Roper C, Chandramohan D	2006.5	38.6	-5.283	87	82	14	0.942528735632184	0.903753420436984	yes, report mixed	0.5	5
24809681	Kenya	2013	Wendler	2006.5	39.85	-3.63	30	23	8	0.766666666666667	0.781482118932605	yes, report mixed	NA	NA
19346369	Tanzania	2009	Alifrangis M, Lusingu JP, Mmbando B, Dalgaard MB, Vestergaard LS, Ishengoma D, Khalil IF, Theander TG, Lemnge MM, Bygbjerg IC	2007.5	38.44655	-5.00506	73	71	10	0.972602739726027	0.908174222297684	yes, report mixed	0	20
19624477	Malawi	2009	Bridges DJ,Molyneux M,Nkhoma S	2007.5	33.87025	-9.730895	183	180	26	0.983606557377049	0.912391810036652	yes, report mixed	NA	NA
19624477	Malawi	2009	Bridges DJ,Molyneux M,Nkhoma S	2007.5	35	-15.783	148	142	12	0.959459459459459	0.947704240131083	yes, report mixed	0	5
21288345	Angola	2011	Fortes	2007.5	16.3403	-9.05171	207	18	202	0.0869565217391304	0.0499836049915642	yes, report mixed	0	5
21288345	Angola	2011	Fortes	2007.5	12.18908	-5.05056	66	11	63	0.166666666666667	0.107599566930945	yes, report mixed	0	5
21288345	Angola	2011	Fortes	2007.5	15.73125	-12.77719	18	7	17	0.388888888888889	0.247671264739772	yes, report mixed	0	5
21288345	Angola	2011	Fortes	2007.5	14.64683	-9.10143	96	4	94	0.0416666666666667	0.0238687427911079	yes, report mixed	0	5
21288345	Angola	2011	Fortes	2007.5	15.0001	-7.08423	54	1	53	0.0185185185185185	0.0117932497717489	yes, report mixed	0	5
21864379	Angola	2011	Gama	2007.5	13.2344	-8.8383	66	3	63	0.0454545454545455	0.0341896006348644	yes, report mixed	21	30
24799371	Uganda	2014	Mbogo	2007.5	34.167	0.695	33	33	0	1	0.999833900310414	yes, report mixed	0.333	1
26431464	Ethiopia	2015	Tessema	2008	36.333332	11.333332	65	41	24	0.630769230769231	0.655086960529212	yes, report mixed	0.5	60
19346374	Democratic Republic of the Congo	2009	Mobula L, Lilley B, Tshefu AK, Rosenthal PJ	2008.5	15.313889	-4.331667	105	10	101	0.0952380952380952	0.0610109365090935	yes, report mixed	1	10
24055717	Ethiopia	2013	Hailemeskel	2008.5	37.3833	11.6	78	76	28	0.974358974358974	0.75771624348722	yes, report mixed	0	max
24989984	Kenya	2014	Juma	2008.5	34.768	-0.0917	82	75	8	0.914634146341463	0.933342470300401	yes, report mixed	0.5	max
24989984	Kenya	2014	Juma	2008.5	34.76	0.00198	24	21	3	0.875	0.910516229873944	yes, report mixed	0.5	max
24989984	Kenya	2014	Juma	2008.5	35.2818	-0.3661	22	21	3	0.954545454545455	0.899793875262779	yes, report mixed	0.5	max
24799371	Uganda	2014	Mbogo	2008.5	34.167	0.695	144	144	6	1	0.977369679075339	yes, report mixed	0.333	1
24989984	Kenya	2014	Juma	2009.5	34.768	-0.0917	80	74	9	0.925	0.924509134794292	yes, report mixed	0.5	max
24989984	Kenya	2014	Juma	2009.5	34.76	0.00198	32	28	5	0.875	0.889226374489498	yes, report mixed	0.5	max
24989984	Kenya	2014	Juma	2009.5	35.2818	-0.3661	20	20	1	1	0.963646859040663	yes, report mixed	0.5	max
24799371	Uganda	2014	Mbogo	2009.5	34.167	0.695	93	93	4	1	0.976787344755708	yes, report mixed	0.333	1
24989984	Kenya	2014	Juma	2010.5	34.768	-0.0917	55	51	4	0.927272727272727	0.951677636475785	yes, report mixed	0.5	max
24989984	Kenya	2014	Juma	2010.5	34.76	0.00198	29	24	5	0.827586206896552	0.872727721513949	yes, report mixed	0.5	max
24989984	Kenya	2014	Juma	2010.5	35.2818	-0.3661	23	21	3	0.91304347826087	0.900544695704005	yes, report mixed	0.5	max
24989984	Kenya	2014	Juma	2010.5	40.1169	-3.2192	28	22	7	0.785714285714286	0.790273906943483	yes, report mixed	0.5	max
24799371	Uganda	2014	Mbogo	2010.5	34.167	0.695	111	110	5	0.990990990990991	0.9751883293474	yes, report mixed	0.333	1
21996622	Rwanda	2012	Zeile	2010.5	29.736813	-2.60775	104	98	21	0.942307692307692	0.856699469237323	yes, report mixed	0.25	5
23510258	Senegal	2013	Fall	2011	-17.4467	14.6928	160	1	159	0.00625	0.00447816598543404	yes, report mixed	2	70
22369089	Tanzania	2012	Kamugisha	2011	32.95	-2.4	95	80	29	0.842105263157895	0.783947470968541	yes, report mixed	0.5	5
24989984	Kenya	2014	Juma	2011.5	34.768	-0.0917	34	30	4	0.882352941176471	0.919065741253999	yes, report mixed	0.5	max
24989984	Kenya	2014	Juma	2011.5	34.76	0.00198	27	26	1	0.962962962962963	0.976484379005678	yes, report mixed	0.5	max
24989984	Kenya	2014	Juma	2011.5	35.2818	-0.3661	17	16	2	0.941176470588235	0.915099516730255	yes, report mixed	0.5	max
24989984	Kenya	2014	Juma	2011.5	40.1169	-3.2192	22	17	5	0.772727272727273	0.807989694548885	yes, report mixed	0.5	max
24799371	Uganda	2014	Mbogo	2011.5	34.167	0.695	110	109	15	0.990909090909091	0.922580026637047	yes, report mixed	0.333	1
26202938	Nigeria	2015	Iwalokun, Iwalokun, Adebodun, Balogun	2011.5	3.396	6.453	40	9	38	0.225	0.151769498295558	yes, report mixed	15	45
25896703	Kenya	2015	Lucchi	2012	34.2811	-0.0186	203	203	1	1	0.997239808268463	yes, report mixed	0.5	7
25753626	Uganda	2015	Tumwebaze	2012	34.167	0.695	110	107	7	0.972727272727273	0.963346609906645	yes, report mixed	0.5	2
23870667	Sudan	2013	Gadalla	2012.5	36.4	15.45	65	51	15	0.784615384615385	0.808545684958051	yes, report mixed	2	70
24989984	Kenya	2014	Juma	2012.5	34.768	-0.0917	30	30	0	1	0.999833900310414	yes, report mixed	0.5	max
24989984	Kenya	2014	Juma	2012.5	34.76	0.00198	29	28	1	0.96551724137931	0.978656809920463	yes, report mixed	0.5	max
24989984	Kenya	2014	Juma	2012.5	35.2818	-0.3661	22	22	1	1	0.970689324126103	yes, report mixed	0.5	max
24989984	Kenya	2014	Juma	2012.5	40.1169	-3.2192	51	50	2	0.980392156862745	0.97375141326255	yes, report mixed	0.5	max
24799371	Uganda	2014	Mbogo	2012.5	34.167	0.695	79	79	3	1	0.978185396251138	yes, report mixed	0.333	1
25943379	Zambia	2015	Siame	2013.5	28.7402073	-9.353427	72	29	48	0.402777777777778	0.336485625795267	yes, report mixed	15	45
