# Supplementary material for: Mapping sulphadoxine-pyrimethamine-resistant Plasmodium falciparum malaria in infected humans and in parasite populations in Africa
Source: Sci Rep. 2017 Aug 7;7:7389. doi: 10.1038/s41598-017-06708-9 (PMC5547055; doi:10.1038/s41598-017-06708-9)
Supplement: Supplementary file 3 — Supplementary Dataset 2 [file 41598_2017_6708_MOESM3_ESM.csv]

PMID	country	year_publication	authors	year_survey	longitude	latitude	NumberTested581	NumberFound581G	NumberFound581A	prev_581G	freq_581G	mixed	age_low	age_high	NumberTested540	NumberFound540E	NumberFound540K	prev_540E
18495008	Zambia	2008	Mkulama MA, Chishimba S, Sikalima J, Rouse P, Thuma PE, Mharakurwa S	1988.5	26.783333	-16.43333	110	0	NA	0	0	yes	0	max	110	0	NA	0
9395372	Kenya	1997	Plowe 1997	1993.5	39.85	-3.63	55	0	NA	0	0		NA	NA	28	4	24	0.142857142857143
10837185	Kenya	2000	Nzila 2000	1994.5	39.85	-3.63	52	0	NA	0	0		0.5	5.916666667	52	10	42	0.192307692307692
9661026	Cameroon	1998	Basco AAC 1998	1995.5	11.51	3.86	6	0	NA	0	0	no	15	max	6	0	6	0
10915101	Cameroon	2000	Basco JID 2000	1995.5	11.51	3.86	72	0	NA	0	0	yes	5	59	72	0	72	0
10466980	Mali	1999	Diourte 1999	1995.5	-8	12.65	48	0	NA	0	0	NR	0.5	9	48	0	48	0
9395372	Mali	1997	Plowe 1997	1995.5	-8	12.65	59	0	NA	0	0		NA	NA	32	0	32	0
9593041	Tanzania	1998	Curtis 1998	1995.5	38.791777	-5.175939	67	0	NA	0	0	yes, report mixed	0	10	30	24	26	0.8
9735930	Tanzania	1998	Jelinek 1998	1995.5	39.05	-4.7833	45	0	NA	0	0	yes, report mixed	1	9	45	36	25	0.8
12686039	South Africa	2003	Roper 2003	1995.5	32.0115	-27.1333	50	0	NA	0	0	exclude mixed	NA	NA	50	0	50	0
9546422	Cameroon	NA	Basco AJTMH 1998	1995.5	11.51	3.86	32	0	NA	0	0		NA	NA	NA	NA	NA	NA
10471565	Gabon	1999	Kun 1999	1996	12.4999	-1.20022	36	0	NA	0	0	NR	0	15	36	0	36	0
9395372	Malawi	1997	Plowe 1997	1996.5	33.93	-9.93	51	0	NA	0	0		NA	NA	41	30	11	0.731707317073171
9735930	Tanzania	1998	Jelinek 1998	1996.5	39.05	-4.7833	27	0	NA	0	0	yes, report mixed	1	9	27	23	17	0.851851851851852
12686039	South Africa	2003	Roper 2003	1996.5	32.0115	-27.1333	50	0	NA	0	0	exclude mixed	NA	NA	50	0	50	0
16014854	Sudan	2005	Khalil et al.,2005	1997	35.5323	15.63169	45	0	NA	0	0	NR	4	65	45	0	45	0
12408659	Sudan	2002	Khalil 2002	1997	32.63	15.667	37	0	NA	0	0	NR	10	65	37	0	37	0
12812351	Sudan	2003	Khalil 2003	1997	32.63	15.667	68	0	NA	0	0	NR	10	65	68	0	68	0
9364963	Tanzania	1997	Wang 1997	1997.5	36.6817	-8.1398	18	5	13	0.277777777777778	0.217177482334647	yes, report mixed	0	5	31	3	29	0.0967741935483871
11311186	Gabon	2001	Mawili Mboumba 2001	1998.5	13.58	-1.63	38	0	NA	0	0	NR	1	64	38	0	38	0
10722502	Kenya	2000	Nzila 2000	1998.5	39.85	-3.63	70	0	NA	0	0	yes, report mixed	0.25	5.916666667	70	11	61	0.157142857142857
11491006	Kenya	2001	Omar 2001	1998.5	39.58	-4.23	38	0	NA	0	0	yes, report mixed	0	max	38	15	32	0.394736842105263
22540158	Kenya	2012	Iriemenam	1998.5	34.768	-0.0917	180	0	NA	0	0	yes, count as mutant	NA	NA	180	56	NA	0.311111111111111
11491006	Kenya	2001	Omar 2001	1998.5	35.1804	0.107097	21	0	NA	0	0	yes, report mixed	0	max	21	3	18	0.142857142857143
11679122	Mauritania	2001	Eberl 2001	1998.5	-9.62843	15.6651	59	0	NA	0	0	NR	0.666666667	55	59	0	59	0
11679122	Mauritania	2001	Eberl 2001	1998.5	-9.36527778	15.8172	101	0	NA	0	0	NR	0.666666667	55	101	0	101	0
17206274	Senegal	2007	Norante et al.,2007	1998.5	-16.4166667	13.7166667	27	0	NA	0	0	NR	0.4	max	27	0	27	0
15642957	Tanzania	2004	Mugittu 2004	1999	33.8777	-9.626	67	0	NA	0	0		0.5	5	67	8	59	0.119402985074627
15642957	Tanzania	2004	Mugittu 2004	1999	35.82	-8.8	59	0	NA	0	0		0.5	5	59	2	57	0.0338983050847458
15642957	Tanzania	2004	Mugittu 2004	1999	38.8	-10.72	73	0	NA	0	0		0.5	5	73	3	70	0.0410958904109589
15642957	Tanzania	2004	Mugittu 2004	1999	32.88	-2.56	57	0	NA	0	0		0.5	5	57	11	46	0.192982456140351
15642957	Tanzania	2004	Mugittu 2004	1999	38.83	-5.25	127	0	NA	0	0		0.5	5	127	41	86	0.322834645669291
18256426	Mozambique	2008	Raman J, Sharp B, Kleinschmidt I, Roper C, Streat E, Kelly V, Barnes KI	1999.5	32.58	-26	83	0	NA	0	0	no, haplotype only	2	15	83	5	NA	0.0602409638554217
18256426	Mozambique	2008	Raman J, Sharp B, Kleinschmidt I, Roper C, Streat E, Kelly V, Barnes KI	1999.5	32.58	-26	78	0	NA	0	0	no, haplotype only	2	15	78	4	NA	0.0512820512820513
18256426	Mozambique	2008	Raman J, Sharp B, Kleinschmidt I, Roper C, Streat E, Kelly V, Barnes KI	1999.5	32.58	-26	76	0	NA	0	0	no, haplotype only	2	15	76	7	NA	0.0921052631578947
12447777	Tanzania	2002	Curtis et al., 2002	1999.5	38.5	-4.75	41	0	NA	0	0		0.5	12	41	15	26	0.365853658536585
12686039	South Africa	2003	Roper 2003	1999.5	32.0115	-27.1333	125	0	NA	0	0	exclude mixed	NA	NA	125	19	106	0.152
12686039	South Africa	2003	Roper 2003	1999.5	32.0115	-27.1333	73	0	NA	0	0	exclude mixed	NA	NA	73	34	39	0.465753424657534
11675058	Tanzania	NA	Mutabingwa 2001	1999.5	38.833	-5.183	28	0	NA	0	0		NA	NA	NA	NA	NA	NA
15328137	Kenya	2004	Mbaisi	2000	34.768	-0.0917	34	0	NA	0	0	yes, report mixed	NA	NA	40	23	26	0.575
15328137	Kenya	2004	Mbaisi	2000	36.79186	-1.842073	31	0	NA	0	0	no, not reported	NA	NA	31	25	NA	0.806451612903226
15328137	Kenya	2004	Mbaisi	2000	36.301039	-1.89967	22	0	NA	0	0	no, not reported	NA	NA	22	16	NA	0.727272727272727
15328137	Kenya	2004	Mbaisi	2000	35.2818	-0.3661	38	0	NA	0	0	no, not reported	NA	NA	38	25	NA	0.657894736842105
12805261	Gabon	2003	Aubouy 2003	2000.5	13.02	-1.8294	82	0	NA	0	0		0	10	55	0	55	0
25672905	Malawi	2015	Artimovich	2000.5	35.028	-15.777	550	0	NA	0	0	no, excluded mixed	NA	NA	550	462	NA	0.84
12659974	Malawi	2003	Bwijo 2003	2000.5	34.5	-13.75	172	0	NA	0	0	yes, report mixed	6	15	171	164	7	0.95906432748538
16262743	Senegal	2005	Ndiaye 2005	2000.5	-17.4	14.75	23	0	NA	0	0	NR	5	max	23	0	23	0
21857842	Tanzania	2011	Malisa	2000.5	37.66116	-6.822097	165	0	NA	0	0	majority haplotype only	0	max	165	17	148	0.103030303030303
20602754	Tanzania	2010	Malisa et al.,2010	2000.5	36.994	-7.551	365	0	NA	0	0	no, excluded mixed, count only majority	0	max	365	47	318	0.128767123287671
-9	Tanzania	2005	Tarimo 2005	2000.5	38.917	-6.767	107	0	NA	0	0	yes, report mixed	NA	NA	107	21	107	0.196261682242991
20602754	Tanzania	2010	Malisa et al.,2010	2000.5	38.987674	-8.008698	417	0	NA	0	0	no, excluded mixed, count only majority	0	max	417	36	381	0.0863309352517986
18495008	Zambia	2008	Mkulama MA, Chishimba S, Sikalima J, Rouse P, Thuma PE, Mharakurwa S	2000.5	26.783333	-16.43333	49	0	NA	0	0	yes	0	max	49	3	NA	0.0612244897959184
15119975	Sao Tome/Principe	2004	Cravo et al 2004	2000.5	6.60797	0.178693	73	0	NA	0	0	yes, if mixed considered as mutant	NA	NA	73	5	68	0.0684931506849315
17316496	C�te d'Ivoire	2007	Djaman et al 2007	2001	-4.08	5.52	118	0	NA	0	0	NR	0	5	118	0	118	0
22096496	Kenya	2011	Shah	2001.5	34.383333	-0.183333	111	0	111	0	0	yes, report mixed	0	5	242	200	86	0.826446280991736
18256426	Mozambique	2008	Raman J, Sharp B, Kleinschmidt I, Roper C, Streat E, Kelly V, Barnes KI	2001.5	32.58	-26	186	0	NA	0	0	no, haplotype only	2	15	186	35	NA	0.188172043010753
18256426	Mozambique	2008	Raman J, Sharp B, Kleinschmidt I, Roper C, Streat E, Kelly V, Barnes KI	2001.5	32.58	-26	151	0	NA	0	0	no, haplotype only	2	15	151	38	NA	0.251655629139073
18256426	Mozambique	2008	Raman J, Sharp B, Kleinschmidt I, Roper C, Streat E, Kelly V, Barnes KI	2001.5	32.58	-26	32	0	NA	0	0	no, haplotype only	2	15	32	7	NA	0.21875
14584383	South Sudan	2003	van den Broek 2003	2001.5	32.03	8.483	44	0	NA	0	0	NR	0.5	max	44	0	44	0
12654669	Tanzania	2003	Pearce 2003	2001.5	37.167	-3.167	81	0	NA	0	0	exclude mixed	0	45	81	52	29	0.641975308641975
12654669	Tanzania	2003	Pearce 2003	2001.5	37.67	-3.75	30	0	NA	0	0	exclude mixed	0	45	30	13	17	0.433333333333333
12654669	Tanzania	2003	Pearce 2003	2001.5	37.87	-4.25	33	0	NA	0	0	exclude mixed	0	45	33	18	15	0.545454545454545
20602754	Tanzania	2010	Malisa et al.,2010	2001.5	36.994	-7.551	294	0	NA	0	0	no, excluded mixed, count only majority	0	max	294	32	262	0.108843537414966
20602754	Tanzania	2010	Malisa et al.,2010	2001.5	38.987674	-8.008698	519	0	NA	0	0	no, excluded mixed, count only majority	0	max	519	49	470	0.0944123314065511
18590577	Mozambique	2008	Enosse et al.,2008	2002	32.7811111	-25.4486111	126	0	NA	0	0	yes, report mixed	1	max	126	46	116	0.365079365079365
14641841	South Sudan	2003	Anderson 2003	2002.5	27.5	8.983333	75	0	NA	0	0	no, single infections counted only	NA	NA	75	7	68	0.0933333333333333
16262743	Senegal	2005	Ndiaye 2005	2002.5	-17.4	14.75	31	0	NA	0	0	NR	5	max	31	0	31	0
20602754	Tanzania	2010	Malisa et al.,2010	2002.5	36.994	-7.551	603	0	NA	0	0	no, excluded mixed, count only majority	0	max	603	166	437	0.275290215588723
-9	Tanzania	2006	Kidima et al., 2006	2002.5	38.917	-6.77	106	0	NA	0	0	yes, report mixed	0.083	5	106	25	81	0.235849056603774
20602754	Tanzania	2010	Malisa et al.,2010	2002.5	38.987674	-8.008698	596	0	NA	0	0	no, excluded mixed, count only majority	0	max	596	146	450	0.24496644295302
19055622	Democratic Republic of the Congo	2008	Alker et al., 2008	2002.5	29.44975	1.01673	212	60	185	0.283018867924528	0.181708427530974	yes, report mixed	0	5	212	142	102	0.669811320754717
16135198	Ghana	2005	Mockenhaupt 2005	2002.5	-0.834	9.4	126	1	125	0.00793650793650794	0.00461564398276302	yes, report mixed	0.5	5	126	1	126	0.00793650793650794
16127071	Malawi	2005	Alker 2005	2002.5	35	-15.783	87	3	87	0.0344827586206897	0.020578286340019	yes, report mixed	NA	NA	90	81	14	0.9
17076899	Tanzania	2006	Mbugi 2006	2002.5	35.82	-8.8	128	2	127	0.015625	0.00985524040159982	yes, report mixed	0.5	5	120	55	73	0.458333333333333
17727034	Sao Tome/Principe	2007	Tahar et al., 2007	2003	6.65	0.2	59	0	NA	0	0	NR	5	14	59	0	59	0
16690361	Sudan	2007	Osman	2003	35.37	14	50	10	45	0.2	0.151688791892468	yes, report mixed	4	47	49	39	49	0.795918367346939
18765692	Cameroon	2008	McCollum et al.,2008	2003.5	11.51	3.86	252	0	NA	0	0	NR	12	0	252	0	252	0
18590577	Mozambique	2008	Enosse et al.,2008	2003.5	32.7811111	-25.4486111	124	0	NA	0	0	yes, report mixed	1	max	134	61	96	0.455223880597015
18256426	Mozambique	2008	Raman J, Sharp B, Kleinschmidt I, Roper C, Streat E, Kelly V, Barnes KI	2003.5	32.58	-26	50	0	NA	0	0	no, haplotype only	2	15	50	2	NA	0.04
18256426	Mozambique	2008	Raman J, Sharp B, Kleinschmidt I, Roper C, Streat E, Kelly V, Barnes KI	2003.5	32.58	-26	105	0	NA	0	0	no, haplotype only	2	15	105	8	NA	0.0761904761904762
18256426	Mozambique	2008	Raman J, Sharp B, Kleinschmidt I, Roper C, Streat E, Kelly V, Barnes KI	2003.5	32.58	-26	57	0	NA	0	0	no, haplotype only	2	15	57	3	NA	0.0526315789473684
19236701	Niger	2009	Ibrahim et al., 2009	2003.5	2.08716	13.5486	40	0	NA	0	0	NR	0	max	40	0	46	0
16262743	Senegal	2005	Ndiaye 2005	2003.5	-17.4	14.75	15	0	NA	0	0	NR	5	max	15	0	15	0
16262743	Senegal	2005	Ndiaye 2005	2003.5	-13.6679	13.771569	11	0	NA	0	0	NR	5	max	11	0	11	0
24533303	Senegal	2013	Ndiaye	2003.5	-16.9243	14.8047	15	0	NA	0	0	NR	2	65	15	0	NA	0
16262743	Senegal	2005	Ndiaye 2005	2003.5	-16.9278	14.790522	11	0	NA	0	0	NR	5	max	11	0	11	0
16518760	Uganda	2006	Mbogo	2003.5	34.167	0.695	193	0	193	0	0	yes, report mixed	0.5	max	333	325	94	0.975975975975976
18495008	Zambia	2008	Mkulama MA, Chishimba S, Sikalima J, Rouse P, Thuma PE, Mharakurwa S	2003.5	26.783333	-16.43333	25	0	NA	0	0	yes	0	max	25	3	NA	0.12
18270569	Malawi	NA	Bell et al., 2008	2003.5	34.43509	-15.97416	95	0	NA	0	0		NA	NA	NA	NA	NA	NA
19346369	Tanzania	2009	Alifrangis et al.,2009	2003.5	38.44655	-5.00506	137	16	134	0.116788321167883	0.0707881911662927	yes, report mixed	0	20	134	110	69	0.82089552238806
17956498	Republic of Congo	2007	Ndounga 2007	2004	15.28	-4.26	80	0	NA	0	0	NR	5	max	80	0	80	0
24960247	Malawi	2014	Taylor	2004	35.0058	-15.7861	114	10	NA	0.087719298245614	0.087719298245614	no, excluded mixed	NA	NA	114	80	NA	0.701754385964912
19451638	Tanzania	2009	Harrington et al.,2009	2004	38.791777	-5.175939	107	33	NA	0.308411214953271	0.308411214953271	is a frequency	NA	NA	107	96	11	0.897196261682243
19708897	Angola	2009	Menegen et al.,2009	2004.5	15.0001	-7.08423	66	0	NA	0	0	NR	0	9	66	0	66	0
16474071	Central African Republic	2006	Menard 2006	2004.5	21.640659	5.630556	84	0	NA	0	0	yes, report mixed	NA	NA	96	5	93	0.0520833333333333
16817953	Ethiopia	2006	Schunk 2006	2004.5	38.32	6.42	69	0	NA	0	0	yes, count as mutant	0.5	60	69	67	0	0.971014492753623
19194499	Kenya	2009	Oesterholt et al.,2009	2004.5	34.23986	-4e-05	57	0	NA	0	0		0.5	10	57	55	2	0.964912280701754
18256426	Mozambique	2008	Raman J, Sharp B, Kleinschmidt I, Roper C, Streat E, Kelly V, Barnes KI	2004.5	32.58	-26	56	0	NA	0	0	no, haplotype only	2	15	56	3	NA	0.0535714285714286
18256426	Mozambique	2008	Raman J, Sharp B, Kleinschmidt I, Roper C, Streat E, Kelly V, Barnes KI	2004.5	32.58	-26	117	0	NA	0	0	no, haplotype only	2	15	117	10	NA	0.0854700854700855
18256426	Mozambique	2008	Raman J, Sharp B, Kleinschmidt I, Roper C, Streat E, Kelly V, Barnes KI	2004.5	32.58	-26	44	0	NA	0	0	no, haplotype only	2	15	44	1	NA	0.0227272727272727
18270569	Malawi	2008	Bell et al., 2008	2004.5	34.43509	-15.97416	134	0	NA	0	0		1	5	373	355	18	0.951742627345844
22347670	Tanzania	2011	Malisa 2011	2004.5	37.125859	-8.067712	562	0	NA	0	0	no, excluded mixed, count only majority	0	max	562	318	NA	0.565836298932384
21106088	Kenya	2010	Spalding	2004.5	34.768	-0.0917	242	206	234	0.851239669421488	0.455328961681496	yes, report mixed	0	max	243	234	198	0.962962962962963
19346369	Tanzania	2009	Alifrangis et al.,2009	2004.5	38.44655	-5.00506	131	28	124	0.213740458015267	0.13610527591834	yes, report mixed	0	20	139	130	38	0.935251798561151
17224049	Tanzania	2007	Schonfeld 2007	2005	34	-8.5	81	1	80	0.0123456790123457	0.00791824314432017	yes, report mixed	0.666666667	55	84	73	19	0.869047619047619
24799371	Uganda	2014	Mbogo	2005	34.167	0.695	198	3	196	0.0151515151515152	0.00783800166281285	yes, report mixed	1	10	92	90	27	0.978260869565217
22904636	C�te d'Ivoire	2012	Ako	2005.5	-3.5939254	5.2711769	41	0	NA	0	0	NR	0.5	5	41	0	NA	0
22904636	C�te d'Ivoire	2012	Ako	2005.5	-3.5180363	5.2872568	30	0	NA	0	0	NR	0.5	5	30	0	NA	0
20105282	Cameroon	2010	Mbacham et al., 2010	2005.5	11.51	3.86	145	0	NA	0	0	NR	0	5	145	0	145	0
20105282	Cameroon	2010	Mbacham et al., 2010	2005.5	9.13403	4.00179	200	4	NA	0.02	0.02	no, excluded mixed	0	5	200	1	199	0.005
26431464	Ethiopia	2015	Tahita	2005.5	36.333332	11.333332	231	0	NA	0	0	yes, report mixed	1	46	65	55	13	0.846153846153846
26203988	Gabon	2015	Bouyou-Akotet	2005.5	9.4672676	0.4161976	44	0	NA	0	0	yes, report mixed	NA	NA	44	2	42	0.0454545454545455
22540158	Kenya	2012	Iriemenam	2005.5	34.5279	-0.01455	176	0	NA	0	0	yes, count as mutant	NA	NA	176	170	NA	0.965909090909091
18671871	Kenya	2008	Zhong D, Afrane Y, Githeko A, Cui L, Menge DM, Yan G	2005.5	34.51667	-0.1	100	0	NA	0	0	yes, report mixed	NA	NA	100	98	12	0.98
18671871	Kenya	2008	Zhong D, Afrane Y, Githeko A, Cui L, Menge DM, Yan G	2005.5	34.51667	-0.1	100	0	NA	0	0	yes, report mixed	6	14	100	100	5	1
18671871	Kenya	2008	Zhong D, Afrane Y, Githeko A, Cui L, Menge DM, Yan G	2005.5	34.76	0.00198	100	0	NA	0	0	yes, report mixed	NA	NA	100	90	12	0.9
18671871	Kenya	2008	Zhong D, Afrane Y, Githeko A, Cui L, Menge DM, Yan G	2005.5	34.76	0.00198	100	0	NA	0	0	yes, report mixed	6	14	100	93	7	0.93
18671871	Kenya	2008	Zhong D, Afrane Y, Githeko A, Cui L, Menge DM, Yan G	2005.5	34.75175	0.10168	100	0	NA	0	0	yes, report mixed	NA	NA	100	96	8	0.96
18671871	Kenya	2008	Zhong D, Afrane Y, Githeko A, Cui L, Menge DM, Yan G	2005.5	34.75175	0.10168	100	0	NA	0	0	yes, report mixed	6	14	100	100	9	1
18021388	Tanzania	2007	Enevold et al., 2007	2005.5	35.74713	-6.00249	70	0	NA	0	0	yes, report mixed	0.5	5	70	35	55	0.5
22347670	Tanzania	2011	Malisa 2011	2005.5	37.125859	-8.067712	351	0	NA	0	0	no, excluded mixed, count only majority	0	max	351	227	NA	0.646723646723647
23537170	Equatorial Guinea	2013	Mendes	2005.5	10.166667	1.75	189	189	0	1	0.999833900310414	yes, report mixed	0	78	189	1	188	0.00529100529100529
23537170	Equatorial Guinea	2013	Mendes	2005.5	9.8	2.15	113	113	0	1	0.999833900310414	yes, report mixed	0	78	113	2	111	0.0176991150442478
18471065	Uganda	2008	Lynch 2008	2005.5	29.9878	-1.2536	60	27	44	0.45	0.368263742534512	yes, report mixed	0	max	60	60	1	1
18471065	Uganda	2008	Lynch 2008	2005.5	29.8902	-0.73429	72	33	41	0.458333333333333	0.425948866986208	yes, report mixed	0	max	72	71	1	0.986111111111111
-9	C�te d'Ivoire	2010	Djaman et al., 2010	2006.5	-4.0468	5.3499	106	0	NA	0	0	NR	NA	NA	106	0	106	0
21569596	Gabon	2011	Mombo-Ngoma	2006.5	10.2403858	-0.7015457	121	0	121	0	0	yes, count as mutant	0	5	90	4	86	0.0444444444444444
24809681	Kenya	2013	Wendler	2006.5	39.85	-3.63	30	0	30	0	0	yes, report mixed	NA	NA	30	23	8	0.766666666666667
22022487	Mozambique	2011	Raman	2006.5	32.7181375	-23.0221928	309	0	309	0	0	yes, count as mutant	2	15	309	116	193	0.375404530744337
22022487	Mozambique	2011	Raman	2006.5	32.7181375	-23.0221928	578	0	578	0	0	yes, count as mutant	2	15	578	390	188	0.674740484429066
22022487	Mozambique	2011	Raman	2006.5	32.7181375	-23.0221928	372	0	372	0	0	yes, count as mutant	2	15	372	202	170	0.543010752688172
21857842	Tanzania	2011	Malisa	2006.5	37.66116	-6.822097	430	0	NA	0	0	majority haplotype only	0	max	430	224	206	0.52093023255814
22347670	Tanzania	2011	Malisa 2011	2006.5	37.125859	-8.067712	275	0	NA	0	0	no, excluded mixed, count only majority	0	max	275	199	NA	0.723636363636364
18495008	Zambia	2008	Mkulama MA, Chishimba S, Sikalima J, Rouse P, Thuma PE, Mharakurwa S	2006.5	26.783333	-16.43333	95	0	NA	0	0	yes	0	max	95	15	NA	0.157894736842105
19704124	Madagascar	2009	Andriantsoanirina V, Ratsimbasoa A, Bouchier C, Jahevitra M, Rabearimanana S, Radrianjafy R, Andrianaranjaka V, Randriantsoa T, Rason MA, Tichit M, Rabarijaona LP, Mercereau-Puijalon O, Durand R, Menard D	2006.5	48.78786	-19.11413	40	0	40	0	0	yes, count as mutant	NA	NA	40	0	40	0
19704124	Madagascar	2009	Andriantsoanirina V, Ratsimbasoa A, Bouchier C, Jahevitra M, Rabearimanana S, Radrianjafy R, Andrianaranjaka V, Randriantsoa T, Rason MA, Tichit M, Rabarijaona LP, Mercereau-Puijalon O, Durand R, Menard D	2006.5	45.22497	-19.5251	95	0	95	0	0	yes, count as mutant	NA	NA	95	0	95	0
19704124	Madagascar	2009	Andriantsoanirina V, Ratsimbasoa A, Bouchier C, Jahevitra M, Rabearimanana S, Radrianjafy R, Andrianaranjaka V, Randriantsoa T, Rason MA, Tichit M, Rabarijaona LP, Mercereau-Puijalon O, Durand R, Menard D	2006.5	47.42598	-14.84659	53	0	53	0	0	yes, count as mutant	NA	NA	53	0	53	0
19704124	Madagascar	2009	Andriantsoanirina V, Ratsimbasoa A, Bouchier C, Jahevitra M, Rabearimanana S, Radrianjafy R, Andrianaranjaka V, Randriantsoa T, Rason MA, Tichit M, Rabarijaona LP, Mercereau-Puijalon O, Durand R, Menard D	2006.5	45.14397	-23.37771	104	0	104	0	0	yes, count as mutant	NA	NA	104	0	104	0
19704124	Comoros	2009	Andriantsoanirina et al., 2009	2006.5	43.35998	-11.65157	269	0	NA	0	0	yes, count as mutant	NA	NA	269	1	268	0.00371747211895911
19238219	Tanzania	2009	Gesase et al., 2009	2006.5	38.6	-5.283	87	47	60	0.540229885057471	0.414945358427621	yes, report mixed	0.5	5	87	82	14	0.942528735632184
19346369	Tanzania	2009	Alifrangis et al.,2009	2006.5	38.44655	-5.00506	73	28	64	0.383561643835616	0.262592768279694	yes, report mixed	0	20	69	65	12	0.942028985507246
23372922	Democratic Republic of the Congo	2013	Taylor	2007.5	17.3856	-3.3152	14	0	14	0	0	no, excluded mixed	15	max	14	0	14	0
23372922	Democratic Republic of the Congo	2013	Taylor	2007.5	13.9144	-5.2366	12	0	12	0	0	no, excluded mixed	15	max	12	1	11	0.0833333333333333
23372922	Democratic Republic of the Congo	2013	Taylor	2007.5	20.3309	0.564	22	0	22	0	0	no, excluded mixed	15	max	22	1	21	0.0454545454545455
23372922	Democratic Republic of the Congo	2013	Taylor	2007.5	21.8569	-5.3205	8	0	8	0	0	no, excluded mixed	15	max	8	1	7	0.125
23372922	Democratic Republic of the Congo	2013	Taylor	2007.5	23.3824	-2.8437	17	0	17	0	0	no, excluded mixed	15	max	17	3	14	0.176470588235294
23372922	Democratic Republic of the Congo	2013	Taylor	2007.5	26.4194	-8.8851	11	0	11	0	0	no, excluded mixed	15	max	11	0	11	0
23372922	Democratic Republic of the Congo	2013	Taylor	2007.5	15.2987	-4.3208	9	0	9	0	0	no, excluded mixed	15	max	9	0	9	0
23372922	Democratic Republic of the Congo	2013	Taylor	2007.5	26.0414	-3.0731	15	0	15	0	0	no, excluded mixed	15	max	15	3	12	0.2
23372922	Democratic Republic of the Congo	2013	Taylor	2007.5	29.046	-0.7918	3	1	2	0.333333333333333	0.333333333333333	no, excluded mixed	15	max	3	2	1	0.666666666666667
23372922	Democratic Republic of the Congo	2013	Taylor	2007.5	28.2994	-3.0117	7	2	5	0.285714285714286	0.285714285714286	no, excluded mixed	15	max	7	4	3	0.571428571428571
23372922	Democratic Republic of the Congo	2013	Taylor	2007.5	26.4194	1.6406	18	1	17	0.0555555555555556	0.0555555555555556	no, excluded mixed	15	max	18	5	13	0.277777777777778
25889220	Kenya	2015	Shah	2007.5	34.383333	-0.183333	17	0	17	0	0	no, excluded mixed	0	15	61	61	0	1
25889220	Kenya	2015	Shah	2007.5	34.448639	0.0678084	32	0	32	0	0	no, excluded mixed	0	15	97	96	1	0.989690721649485
25889220	Kenya	2015	Shah	2007.5	34.2953981	0.0056926	25	0	25	0	0	no, excluded mixed	0	15	95	93	2	0.978947368421053
22022487	Mozambique	2011	Raman	2007.5	32.7181375	-23.0221928	52	0	52	0	0	yes, count as mutant	2	15	52	19	33	0.365384615384615
22022487	Mozambique	2011	Raman	2007.5	32.7181375	-23.0221928	408	0	408	0	0	yes, count as mutant	2	15	408	340	68	0.833333333333333
22022487	Mozambique	2011	Raman	2007.5	32.7181375	-23.0221928	232	0	232	0	0	yes, count as mutant	2	15	232	139	93	0.599137931034483
24799371	Uganda	2014	Mbogo	2007.5	34.167	0.695	37	0	NA	0	0	yes, report mixed	0.333	1	33	33	0	1
19704124	Madagascar	2009	Andriantsoanirina V, Ratsimbasoa A, Bouchier C, Jahevitra M, Rabearimanana S, Radrianjafy R, Andrianaranjaka V, Randriantsoa T, Rason MA, Tichit M, Rabarijaona LP, Mercereau-Puijalon O, Durand R, Menard D	2007.5	48.78786	-19.11413	29	0	29	0	0	yes, count as mutant	NA	NA	29	0	29	0
19704124	Madagascar	2009	Andriantsoanirina V, Ratsimbasoa A, Bouchier C, Jahevitra M, Rabearimanana S, Radrianjafy R, Andrianaranjaka V, Randriantsoa T, Rason MA, Tichit M, Rabarijaona LP, Mercereau-Puijalon O, Durand R, Menard D	2007.5	45.22497	-19.5251	130	0	130	0	0	yes, count as mutant	NA	NA	130	0	130	0
19704124	Madagascar	2009	Andriantsoanirina V, Ratsimbasoa A, Bouchier C, Jahevitra M, Rabearimanana S, Radrianjafy R, Andrianaranjaka V, Randriantsoa T, Rason MA, Tichit M, Rabarijaona LP, Mercereau-Puijalon O, Durand R, Menard D	2007.5	49.49	-13.55	42	0	42	0	0	yes, count as mutant	NA	NA	42	0	42	0
19704124	Madagascar	2009	Andriantsoanirina V, Ratsimbasoa A, Bouchier C, Jahevitra M, Rabearimanana S, Radrianjafy R, Andrianaranjaka V, Randriantsoa T, Rason MA, Tichit M, Rabarijaona LP, Mercereau-Puijalon O, Durand R, Menard D	2007.5	47.42598	-14.84659	60	0	60	0	0	yes, count as mutant	NA	NA	60	0	60	0
19704124	Madagascar	2009	Andriantsoanirina V, Ratsimbasoa A, Bouchier C, Jahevitra M, Rabearimanana S, Radrianjafy R, Andrianaranjaka V, Randriantsoa T, Rason MA, Tichit M, Rabarijaona LP, Mercereau-Puijalon O, Durand R, Menard D	2007.5	47.5353276	-23.61637403	47	0	47	0	0	yes, count as mutant	NA	NA	47	0	47	0
19704124	Madagascar	2009	Andriantsoanirina V, Ratsimbasoa A, Bouchier C, Jahevitra M, Rabearimanana S, Radrianjafy R, Andrianaranjaka V, Randriantsoa T, Rason MA, Tichit M, Rabarijaona LP, Mercereau-Puijalon O, Durand R, Menard D	2007.5	45.14397	-23.37771	53	0	53	0	0	yes, count as mutant	NA	NA	53	0	53	0
21864379	Angola	2011	Gama	2007.5	13.2344	-8.8383	66	2	64	0.0303030303030303	0.0225319193505769	yes, report mixed	21	30	66	3	63	0.0454545454545455
19346369	Tanzania	2009	Alifrangis et al.,2009	2007.5	38.44655	-5.00506	72	40	60	0.555555555555556	0.376115729901476	yes, report mixed	0	20	73	71	10	0.972602739726027
26431464	Ethiopia	2015	Tahita	2008	36.333332	11.333332	231	0	NA	0	0	yes, report mixed	0.5	60	65	41	24	0.630769230769231
21288822	Ghana	2011	Alam	2008	-1.5833333	6.45	35	0	NA	0	0	NR	0	5	35	0	35	0
21288822	Ghana	2011	Alam	2008	-2.3333333	7.3333333	49	0	NA	0	0	no, excluded mixed	0	5	49	1	48	0.0204081632653061
21288822	Ghana	2011	Alam	2008	-1.247234	5.105056	48	0	NA	0	0	no, excluded mixed	0	5	48	2	46	0.0416666666666667
21288822	Ghana	2011	Alam	2008	-1.0902778	10.8847222	39	0	NA	0	0	NR	0	5	39	0	39	0
25672905	Malawi	2015	Artimovich	2008	35.028	-15.777	556	11	NA	0.0197841726618705	0.0197841726618705	no, excluded mixed	NA	NA	556	528	NA	0.949640287769784
24989984	Kenya	2014	Juma	2008.5	34.76	0.00198	24	0	24	0	0	yes, report mixed	0.5	max	24	21	3	0.875
24989984	Kenya	2014	Juma	2008.5	35.2818	-0.3661	22	0	22	0	0	yes, report mixed	0.5	max	22	21	3	0.954545454545455
22022487	Mozambique	2011	Raman	2008.5	32.7181375	-23.0221928	101	0	101	0	0	yes, count as mutant	2	15	101	84	17	0.831683168316832
22022487	Mozambique	2011	Raman	2008.5	32.7181375	-23.0221928	218	0	218	0	0	yes, count as mutant	2	15	218	142	76	0.651376146788991
22022487	Mozambique	2011	Raman	2008.5	32.7181375	-23.0221928	108	0	108	0	0	yes, count as mutant	2	15	108	79	29	0.731481481481482
22022487	Mozambique	2011	Raman	2008.5	32.7181375	-23.0221928	64	0	64	0	0	yes, count as mutant	2	15	64	20	44	0.3125
24533303	Senegal	2013	Ndiaye	2008.5	-16.9243	14.8047	93	0	NA	0	0	NR	2	65	93	0	NA	0
24989984	Kenya	2014	Juma	2008.5	34.768	-0.0917	81	1	81	0.0123456790123457	0.00774745816076265	yes, report mixed	0.5	max	82	75	8	0.914634146341463
24799371	Uganda	2014	Mbogo	2008.5	34.167	0.695	147	18	146	0.122448979591837	0.0675560514040776	yes, report mixed	0.333	1	144	144	6	1
23758883	Benin	2013	Moussiliou	2009.5	1.8833	6.4	212	0	0	0	0	NR	NA	NA	212	0	212	0
24989984	Kenya	2014	Juma	2009.5	35.2818	-0.3661	22	0	22	0	0	yes, report mixed	0.5	max	20	20	1	1
22022487	Mozambique	2011	Raman	2009.5	32.7181375	-23.0221928	93	0	93	0	0	yes, count as mutant	2	15	93	77	16	0.827956989247312
22022487	Mozambique	2011	Raman	2009.5	32.7181375	-23.0221928	241	0	241	0	0	yes, count as mutant	2	15	241	210	31	0.871369294605809
22022487	Mozambique	2011	Raman	2009.5	32.7181375	-23.0221928	108	0	108	0	0	yes, count as mutant	2	15	108	82	26	0.759259259259259
22022487	Mozambique	2011	Raman	2009.5	32.7181375	-23.0221928	47	0	47	0	0	yes, count as mutant	2	15	47	24	23	0.51063829787234
23916206	Senegal	2013	Ndiaye	2009.5	-13.6679	13.771569	56	0	NA	0	0	NR	NA	NA	56	0	NA	0
24533303	Senegal	2013	Ndiaye	2009.5	-16.9243	14.8047	84	0	NA	0	0	NR	2	65	84	0	NA	0
24989984	Kenya	2014	Juma	2009.5	34.768	-0.0917	81	1	81	0.0123456790123457	0.00769883713527907	yes, report mixed	0.5	max	80	74	9	0.925
24989984	Kenya	2014	Juma	2009.5	34.76	0.00198	37	2	37	0.0540540540540541	0.0339136874885717	yes, report mixed	0.5	max	32	28	5	0.875
24799371	Uganda	2014	Mbogo	2009.5	34.167	0.695	93	10	92	0.10752688172043	0.0590860178649093	yes, report mixed	0.333	1	93	93	4	1
24484467	Mali	2014	Coulibaly	2010	-4.8969	13.2974	134	0	NA	0	0	NR	NA	NA	134	0	NA	0
22694921	Senegal	2012	Wurtz	2010	-17.437	14.6666	174	0	174	0	0	yes, report mixed	NA	NA	174	0	174	0
24484467	Mali	2014	Coulibaly	2010	-9.4847	13.0411	134	0	NA	0	0	no	NA	NA	NA	NA	NA	NA
26431464	Burkina Faso	2015	Tahita	2010.5	-2.1914	12.6831	231	0	NA	0	0		NA	NA	231	0	NA	0
24989984	Kenya	2014	Juma	2010.5	40.1169	-3.2192	28	0	28	0	0	yes, report mixed	0.5	max	28	22	7	0.785714285714286
24989984	Kenya	2014	Juma	2010.5	35.2818	-0.3661	21	0	21	0	0	yes, report mixed	0.5	max	23	21	3	0.91304347826087
22022487	Mozambique	2011	Raman	2010.5	32.7181375	-23.0221928	44	0	44	0	0	yes, count as mutant	2	15	44	30	14	0.681818181818182
22022487	Mozambique	2011	Raman	2010.5	32.7181375	-23.0221928	164	0	164	0	0	yes, count as mutant	2	15	164	147	17	0.896341463414634
22022487	Mozambique	2011	Raman	2010.5	32.7181375	-23.0221928	130	0	130	0	0	yes, count as mutant	2	15	130	109	21	0.838461538461538
22022487	Mozambique	2011	Raman	2010.5	32.7181375	-23.0221928	62	0	62	0	0	yes, count as mutant	2	15	62	28	34	0.451612903225806
23916206	Senegal	2013	Ndiaye	2010.5	-13.6679	13.771569	56	0	NA	0	0	NA	NA	NA	56	0	NA	0
24533303	Senegal	2013	Ndiaye	2010.5	-16.9243	14.8047	94	0	NA	0	0	NR	2	65	94	0	NA	0
26415927	Senegal	2015	Mze	2010.5	-16.9278	14.790522	77	0	77	0	0	yes, report mixed	NA	NA	77	0	77	0
24989984	Kenya	2014	Juma	2010.5	34.768	-0.0917	57	1	56	0.0175438596491228	0.0110391672380045	yes, report mixed	0.5	max	55	51	4	0.927272727272727
24989984	Kenya	2014	Juma	2010.5	34.76	0.00198	36	1	35	0.0277777777777778	0.0176847441248496	yes, report mixed	0.5	max	29	24	5	0.827586206896552
21996622	Rwanda	2012	Zeile	2010.5	29.736813	-2.60775	104	66	53	0.634615384615385	0.565895531446291	yes, report mixed	0.25	5	104	98	21	0.942307692307692
24799371	Uganda	2014	Mbogo	2010.5	34.167	0.695	111	14	101	0.126126126126126	0.0762792218274857	yes, report mixed	0.333	1	111	110	5	0.990990990990991
25889865	Angola	2015	Ngane	2011	14.7667	-12.35	30	0	NA	0	0	NA	0	15	30	0	NA	0
24484467	Burkina Faso	2014	Coulibaly	2011	-1.3	12.5833	312	0	NA	0	0	NR	NA	NA	312	0	NA	0
24948693	Malawi	2014	Ocholla	2011	34.801695	-16.043778	69	0	NA	0	0	no, excluded mixed	0	15	69	69	NA	1
25962439	Malawi	2015	Gutmann	2011	35.478	-14.941	204	4	NA	0.0196078431372549	0.0196078431372549	no, excluded mixed	15	45	204	201	3	0.985294117647059
27339129	Tanzania	NA	Kavishe in prep	2011	38.6666667	-8	100	0	NA	0	0		NA	NA	NA	NA	NA	NA
26203988	Gabon	2015	Bouyou-Akotet	2011.5	9.4672676	0.4161976	78	0	NA	0	0	NR	NA	NA	78	0	NA	0
24989984	Kenya	2014	Juma	2011.5	40.1169	-3.2192	22	0	22	0	0	yes, report mixed	0.5	max	22	17	5	0.772727272727273
24989984	Kenya	2014	Juma	2011.5	34.768	-0.0917	30	0	30	0	0	yes, report mixed	0.5	max	34	30	4	0.882352941176471
24533303	Senegal	2013	Ndiaye	2011.5	-16.9243	14.8047	130	0	NA	0	0	NR	2	65	130	0	NA	0
25583123	Somalia	2015	Warsame	2011.5	42.75	0.066667	86	0	86	0	0	no, excluded mixed	0.5	max	86	51	35	0.593023255813954
25583123	Somalia	2015	Warsame	2011.5	45.5008	2.78	102	0	102	0	0	no, excluded mixed	0.5	max	102	42	60	0.411764705882353
25583123	Somalia	2015	Warsame	2011.5	44.6935736	1.8076962	79	0	79	0	0	no, excluded mixed	0.5	max	79	6	73	0.0759493670886076
24989984	Kenya	2014	Juma	2011.5	34.76	0.00198	26	1	25	0.0384615384615385	0.0244493599350495	yes, report mixed	0.5	max	27	26	1	0.962962962962963
24989984	Kenya	2014	Juma	2011.5	35.2818	-0.3661	19	1	18	0.0526315789473684	0.0383485802296351	yes, report mixed	0.5	max	17	16	2	0.941176470588235
24799371	Uganda	2014	Mbogo	2011.5	34.167	0.695	108	13	104	0.12037037037037	0.0702589127824973	yes, report mixed	0.333	1	110	109	15	0.990909090909091
25753626	Uganda	2015	Tumwebaze	2012	34.167	0.695	114	0	NA	0	0	yes, report mixed	0.5	2	110	107	7	0.972727272727273
25896703	Kenya	2015	Lucchi	2012	34.2811	-0.0186	203	3	202	0.0147783251231527	0.00845643127933186	yes, report mixed	0.5	7	203	203	1	1
24989984	Kenya	2014	Juma	2012.5	40.1169	-3.2192	54	0	54	0	0	yes, report mixed	0.5	max	51	50	2	0.980392156862745
25672905	Malawi	2015	Artimovich	2012.5	35.028	-15.777	546	22	NA	0.0402930402930403	0.0402930402930403	no, excluded mixed	0.5	5	546	530	NA	0.970695970695971
24989984	Kenya	2014	Juma	2012.5	34.768	-0.0917	32	5	32	0.15625	0.0927970434621255	yes, report mixed	0.5	max	30	30	0	1
24989984	Kenya	2014	Juma	2012.5	34.76	0.00198	28	1	27	0.0357142857142857	0.0221634132202517	yes, report mixed	0.5	max	29	28	1	0.96551724137931
24989984	Kenya	2014	Juma	2012.5	35.2818	-0.3661	20	1	20	0.05	0.0321978752682256	yes, report mixed	0.5	max	22	22	1	1
23870667	Sudan	2013	Gadalla	2012.5	36.4	15.45	65	23	43	0.353846153846154	0.320405901766619	yes, report mixed	2	70	65	51	15	0.784615384615385
24799371	Uganda	2014	Mbogo	2012.5	34.167	0.695	77	1	77	0.012987012987013	0.00744157359280985	yes, report mixed	0.333	1	79	79	3	1
26415927	Comoros	2015	Mze	2013	43.2473146	-11.7172157	124	0	124	0	0	yes, report mixed	NA	NA	124	0	124	0
26542942	Tanzania	2015	Baraka	2013.5	38.7609	-10.3735	85	0	NA	0	0	yes, count as mutant	0.5	NA	85	54	NA	0.635294117647059
25943379	Zambia	2015	Siame	2013.5	28.7402073	-9.353427	72	10	62	0.138888888888889	0.0945679154992978	yes, report mixed	15	45	72	29	48	0.402777777777778
16012864	Equatorial Guinea	2005	Berzoza et al 2005	NA	10	2	12	0	NA	0	0		25	60	12	0	12	0
10497991	Uganda	1999	Jelinek 1999 + Jelinek 1999	NA	30.28	0.66	122	14	115	0.114754098360656	0.0691213729335038	yes, report mixed	0.5	5	122	76	117	0.622950819672131
