# Supplementary material for: Mapping sulphadoxine-pyrimethamine-resistant Plasmodium falciparum malaria in infected humans and in parasite populations in Africa
Source: Sci Rep. 2017 Aug 7;7:7389. doi: 10.1038/s41598-017-06708-9 (PMC5547055; doi:10.1038/s41598-017-06708-9)
Supplement: Supplementary file 4 — Supplementary Dataset 3 [file 41598_2017_6708_MOESM4_ESM.csv]

EIR	slide_pos_2_10	slide_pos_0_15
0.01	0.00116287	6.57E-04
0.0101089	0.00117542	6.64E-04
0.010219	0.0011881	6.71E-04
0.0103303	0.00120092	6.78E-04
0.0104427	0.00121387	6.86E-04
0.0105565	0.00122697	6.93E-04
0.0106714	0.0012402	7.01E-04
0.0107876	0.00125357	7.08E-04
0.0109051	0.00126709	7.16E-04
0.0110238	0.00128075	7.23E-04
0.0111439	0.00129456	7.31E-04
0.0112652	0.00130852	7.39E-04
0.0113879	0.00132262	7.47E-04
0.0115119	0.00133688	7.55E-04
0.0116373	0.00135128	7.63E-04
0.011764	0.00136584	7.71E-04
0.0118921	0.00138056	7.80E-04
0.0120216	0.00139543	7.88E-04
0.0121525	0.00141047	7.97E-04
0.0122848	0.00142566	8.05E-04
0.0124186	0.00144101	8.14E-04
0.0125539	0.00145653	8.23E-04
0.0126906	0.00147221	8.32E-04
0.0128288	0.00148806	8.41E-04
0.0129685	0.00150408	8.50E-04
0.0131097	0.00152027	8.59E-04
0.0132524	0.00153663	8.68E-04
0.0133967	0.00155317	8.77E-04
0.0135426	0.00156988	8.87E-04
0.0136901	0.00158677	8.96E-04
0.0138392	0.00160384	9.06E-04
0.0139899	0.00162109	9.16E-04
0.0141422	0.00163853	9.26E-04
0.0142962	0.00165615	9.35E-04
0.0144519	0.00167395	9.46E-04
0.0146093	0.00169195	9.56E-04
0.0147684	0.00171014	9.66E-04
0.0149292	0.00172852	9.76E-04
0.0150917	0.00174709	9.87E-04
0.0152561	0.00176586	9.97E-04
0.0154222	0.00178484	0.00100815
0.0155902	0.00180401	0.00101898
0.0157599	0.00182339	0.00102992
0.0159315	0.00184297	0.00104098
0.016105	0.00186276	0.00105216
0.0162804	0.00188276	0.00106346
0.0164577	0.00190297	0.00107487
0.0166369	0.00192339	0.00108641
0.0168181	0.00194403	0.00109807
0.0170012	0.00196489	0.00110985
0.0171864	0.00198597	0.00112176
0.0173735	0.00200728	0.00113379
0.0175627	0.00202881	0.00114595
0.0177539	0.00205056	0.00115824
0.0179473	0.00207255	0.00117066
0.0181427	0.00209477	0.00118321
0.0183403	0.00211722	0.00119589
0.01854	0.00213991	0.00120871
0.0187419	0.00216284	0.00122166
0.018946	0.00218602	0.00123475
0.0191523	0.00220943	0.00124797
0.0193608	0.0022331	0.00126134
0.0195717	0.00225701	0.00127485
0.0197848	0.00228117	0.0012885
0.0200002	0.00230559	0.00130229
0.020218	0.00233027	0.00131623
0.0204382	0.00235521	0.00133032
0.0206608	0.00238041	0.00134455
0.0208857	0.00240587	0.00135893
0.0211132	0.00243161	0.00137347
0.0213431	0.00245761	0.00138816
0.0215755	0.00248389	0.001403
0.0218104	0.00251044	0.001418
0.0220479	0.00253727	0.00143315
0.022288	0.00256439	0.00144847
0.0225307	0.00259178	0.00146394
0.0227761	0.00261947	0.00147958
0.0230241	0.00264745	0.00149538
0.0232748	0.00267572	0.00151135
0.0235283	0.00270428	0.00152749
0.0237845	0.00273315	0.00154379
0.0240435	0.00276232	0.00156027
0.0243053	0.00279179	0.00157691
0.02457	0.00282157	0.00159374
0.0248375	0.00285167	0.00161073
0.025108	0.00288208	0.00162791
0.0253814	0.0029128	0.00164527
0.0256578	0.00294385	0.0016628
0.0259372	0.00297522	0.00168052
0.0262197	0.00300692	0.00169843
0.0265052	0.00303895	0.00171652
0.0267938	0.00307132	0.0017348
0.0270856	0.00310402	0.00175327
0.0273805	0.00313707	0.00177194
0.0276787	0.00317045	0.0017908
0.0279801	0.00320419	0.00180985
0.0282848	0.00323828	0.00182911
0.0285928	0.00327272	0.00184856
0.0289041	0.00330752	0.00186822
0.0292189	0.00334268	0.00188808
0.0295371	0.00337821	0.00190815
0.0298587	0.00341411	0.00192842
0.0301839	0.00345038	0.00194891
0.0305125	0.00348703	0.00196961
0.0308448	0.00352405	0.00199052
0.0311807	0.00356147	0.00201166
0.0315202	0.00359926	0.00203301
0.0318635	0.00363746	0.00205458
0.0322104	0.00367604	0.00207637
0.0325612	0.00371503	0.0020984
0.0329158	0.00375442	0.00212064
0.0332742	0.00379422	0.00214312
0.0336366	0.00383443	0.00216583
0.0340028	0.00387505	0.00218878
0.0343731	0.00391609	0.00221196
0.0347474	0.00395756	0.00223539
0.0351258	0.00399946	0.00225905
0.0355083	0.00404178	0.00228296
0.035895	0.00408455	0.00230711
0.0362858	0.00412775	0.00233152
0.036681	0.0041714	0.00235617
0.0370804	0.0042155	0.00238108
0.0374842	0.00426006	0.00240625
0.0378924	0.00430507	0.00243167
0.038305	0.00435054	0.00245736
0.0387221	0.00439648	0.00248331
0.0391438	0.00444289	0.00250952
0.03957	0.00448978	0.00253601
0.0400009	0.00453715	0.00256276
0.0404365	0.00458501	0.00258979
0.0408769	0.00463335	0.0026171
0.041322	0.00468219	0.00264469
0.041772	0.00473153	0.00267256
0.0422268	0.00478138	0.00270071
0.0426867	0.00483173	0.00272915
0.0431515	0.0048826	0.00275789
0.0436214	0.00493399	0.00278691
0.0440964	0.0049859	0.00281624
0.0445766	0.00503835	0.00284586
0.045062	0.00509132	0.00287578
0.0455527	0.00514484	0.00290601
0.0460488	0.0051989	0.00293654
0.0465502	0.00525351	0.00296739
0.0470571	0.00530868	0.00299855
0.0475695	0.0053644	0.00303003
0.0480876	0.0054207	0.00306182
0.0486112	0.00547756	0.00309394
0.0491406	0.005535	0.00312639
0.0496757	0.00559303	0.00315916
0.0502166	0.00565164	0.00319227
0.0507634	0.00571084	0.00322571
0.0513162	0.00577064	0.00325949
0.051875	0.00583105	0.00329361
0.0524399	0.00589207	0.00332807
0.053011	0.00595371	0.00336289
0.0535882	0.00601596	0.00339805
0.0541718	0.00607885	0.00343357
0.0547617	0.00614237	0.00346945
0.055358	0.00620652	0.00350569
0.0559608	0.00627133	0.00354229
0.0565702	0.00633678	0.00357927
0.0571862	0.0064029	0.00361661
0.057809	0.00646968	0.00365433
0.0584385	0.00653712	0.00369243
0.0590748	0.00660525	0.0037309
0.0597181	0.00667406	0.00376977
0.0603684	0.00674355	0.00380902
0.0610258	0.00681374	0.00384867
0.0616903	0.00688464	0.00388872
0.0623621	0.00695624	0.00392916
0.0630412	0.00702856	0.00397001
0.0637277	0.0071016	0.00401126
0.0644217	0.00717537	0.00405293
0.0651232	0.00724987	0.00409501
0.0658323	0.00732512	0.00413752
0.0665492	0.00740111	0.00418044
0.0672739	0.00747786	0.00422379
0.0680065	0.00755538	0.00426757
0.068747	0.00763366	0.00431179
0.0694956	0.00771272	0.00435645
0.0702524	0.00779256	0.00440155
0.0710174	0.0078732	0.00444709
0.0717908	0.00795463	0.00449309
0.0725725	0.00803687	0.00453954
0.0733628	0.00811992	0.00458645
0.0741617	0.00820379	0.00463382
0.0749693	0.00828849	0.00468166
0.0757857	0.00837402	0.00472998
0.0766109	0.0084604	0.00477877
0.0774452	0.00854762	0.00482804
0.0782885	0.00863571	0.00487779
0.079141	0.00872466	0.00492803
0.0800028	0.00881449	0.00497877
0.080874	0.00890519	0.00503
0.0817547	0.00899679	0.00508174
0.082645	0.00908928	0.00513399
0.0835449	0.00918268	0.00518674
0.0844547	0.00927699	0.00524001
0.0853743	0.00937223	0.0052938
0.086304	0.00946839	0.00534812
0.0872438	0.00956549	0.00540297
0.0881939	0.00966354	0.00545835
0.0891543	0.00976255	0.00551427
0.0901251	0.00986252	0.00557074
0.0911065	0.00996346	0.00562775
0.0920986	0.0100654	0.00568532
0.0931015	0.0101683	0.00574345
0.0941153	0.0102722	0.00580214
0.0951402	0.0103771	0.0058614
0.0961762	0.010483	0.00592124
0.0972236	0.01059	0.00598165
0.0982823	0.010698	0.00604265
0.0993525	0.010807	0.00610423
0.100434	0.0109171	0.00616641
0.101528	0.0110282	0.00622919
0.102634	0.0111405	0.00629257
0.103751	0.0112538	0.00635657
0.104881	0.0113681	0.00642118
0.106023	0.0114836	0.00648641
0.107178	0.0116002	0.00655226
0.108345	0.0117179	0.00661875
0.109525	0.0118368	0.00668587
0.110717	0.0119567	0.00675364
0.111923	0.0120779	0.00682205
0.113142	0.0122001	0.00689112
0.114374	0.0123236	0.00696085
0.115619	0.0124482	0.00703124
0.116878	0.012574	0.0071023
0.118151	0.012701	0.00717404
0.119438	0.0128292	0.00724646
0.120738	0.0129587	0.00731957
0.122053	0.0130893	0.00739337
0.123382	0.0132212	0.00746787
0.124726	0.0133544	0.00754308
0.126084	0.0134888	0.007619
0.127457	0.0136245	0.00769563
0.128845	0.0137614	0.00777299
0.130248	0.0138997	0.00785108
0.131666	0.0140392	0.00792991
0.1331	0.0141801	0.00800948
0.134549	0.0143223	0.00808979
0.136015	0.0144658	0.00817087
0.137496	0.0146107	0.0082527
0.138993	0.0147569	0.0083353
0.140506	0.0149045	0.00841867
0.142037	0.0150535	0.00850283
0.143583	0.0152039	0.00858777
0.145147	0.0153557	0.0086735
0.146727	0.0155089	0.00876004
0.148325	0.0156635	0.00884738
0.14994	0.0158196	0.00893553
0.151573	0.0159771	0.00902451
0.153224	0.0161361	0.00911431
0.154892	0.0162966	0.00920494
0.156579	0.0164585	0.00929642
0.158284	0.016622	0.00938874
0.160008	0.0167869	0.00948192
0.16175	0.0169534	0.00957596
0.163511	0.0171214	0.00967087
0.165292	0.017291	0.00976665
0.167092	0.0174622	0.00986331
0.168911	0.0176349	0.00996087
0.170751	0.0178092	0.0100593
0.17261	0.0179851	0.0101587
0.17449	0.0181626	0.0102589
0.17639	0.0183417	0.0103601
0.178311	0.0185225	0.0104622
0.180252	0.0187049	0.0105653
0.182215	0.018889	0.0106693
0.184199	0.0190748	0.0107742
0.186205	0.0192623	0.0108801
0.188233	0.0194515	0.010987
0.190283	0.0196424	0.0110948
0.192355	0.019835	0.0112036
0.194449	0.0200294	0.0113134
0.196567	0.0202256	0.0114242
0.198707	0.0204235	0.011536
0.200871	0.0206232	0.0116488
0.203059	0.0208247	0.0117626
0.20527	0.021028	0.0118775
0.207505	0.0212332	0.0119933
0.209765	0.0214402	0.0121103
0.212049	0.021649	0.0122282
0.214358	0.0218598	0.0123473
0.216692	0.0220724	0.0124674
0.219052	0.0222869	0.0125886
0.221437	0.0225034	0.0127108
0.223849	0.0227218	0.0128342
0.226286	0.0229421	0.0129586
0.22875	0.0231644	0.0130842
0.231241	0.0233887	0.0132108
0.233759	0.0236149	0.0133386
0.236305	0.0238432	0.0134676
0.238878	0.0240735	0.0135977
0.241479	0.0243058	0.0137289
0.244109	0.0245402	0.0138613
0.246767	0.0247767	0.0139948
0.249454	0.0250152	0.0141296
0.252171	0.0252558	0.0142655
0.254917	0.0254986	0.0144026
0.257693	0.0257434	0.0145409
0.260499	0.0259905	0.0146804
0.263336	0.0262396	0.0148212
0.266203	0.026491	0.0149632
0.269102	0.0267445	0.0151064
0.272032	0.0270003	0.0152508
0.274995	0.0272583	0.0153966
0.277989	0.0275185	0.0155435
0.281016	0.027781	0.0156918
0.284076	0.0280457	0.0158413
0.28717	0.0283128	0.0159922
0.290297	0.0285821	0.0161443
0.293458	0.0288538	0.0162977
0.296654	0.0291278	0.0164525
0.299884	0.0294041	0.0166086
0.30315	0.0296828	0.016766
0.306451	0.0299639	0.0169248
0.309788	0.0302474	0.0170849
0.313161	0.0305334	0.0172464
0.316572	0.0308217	0.0174093
0.320019	0.0311125	0.0175736
0.323504	0.0314058	0.0177392
0.327026	0.0317016	0.0179063
0.330588	0.0319998	0.0180748
0.334188	0.0323006	0.0182447
0.337827	0.0326039	0.018416
0.341505	0.0329098	0.0185887
0.345224	0.0332182	0.018763
0.348984	0.0335292	0.0189386
0.352784	0.0338428	0.0191158
0.356625	0.034159	0.0192944
0.360509	0.0344779	0.0194745
0.364435	0.0347994	0.0196561
0.368403	0.0351236	0.0198392
0.372415	0.0354505	0.0200238
0.37647	0.03578	0.02021
0.38057	0.0361123	0.0203977
0.384714	0.0364473	0.0205869
0.388903	0.0367851	0.0207777
0.393138	0.0371256	0.02097
0.397419	0.0374689	0.0211639
0.401747	0.037815	0.0213594
0.406122	0.038164	0.0215565
0.410544	0.0385157	0.0217552
0.415015	0.0388704	0.0219555
0.419534	0.0392279	0.0221574
0.424103	0.0395882	0.022361
0.428721	0.0399515	0.0225662
0.43339	0.0403177	0.022773
0.438109	0.0406868	0.0229815
0.44288	0.0410589	0.0231917
0.447702	0.041434	0.0234035
0.452578	0.041812	0.0236171
0.457506	0.042193	0.0238323
0.462488	0.0425771	0.0240492
0.467524	0.0429642	0.0242679
0.472615	0.0433543	0.0244882
0.477762	0.0437475	0.0247103
0.482964	0.0441438	0.0249342
0.488224	0.0445432	0.0251598
0.49354	0.0449457	0.0253871
0.498915	0.0453514	0.0256163
0.504348	0.0457602	0.0258472
0.50984	0.0461722	0.0260799
0.515391	0.0465873	0.0263144
0.521004	0.0470057	0.0265507
0.526677	0.0474272	0.0267888
0.532412	0.0478521	0.0270287
0.53821	0.0482801	0.0272705
0.544071	0.0487114	0.0275141
0.549996	0.049146	0.0277596
0.555985	0.049584	0.028007
0.562039	0.0500252	0.0282562
0.56816	0.0504697	0.0285073
0.574346	0.0509177	0.0287603
0.580601	0.0513689	0.0290152
0.586923	0.0518236	0.029272
0.593315	0.0522816	0.0295307
0.599775	0.0527431	0.0297914
0.606307	0.053208	0.030054
0.612909	0.0536763	0.0303185
0.619583	0.0541482	0.030585
0.62633	0.0546234	0.0308535
0.633151	0.0551022	0.0311239
0.640045	0.0555845	0.0313963
0.647015	0.0560703	0.0316707
0.654061	0.0565597	0.0319472
0.661183	0.0570526	0.0322256
0.668383	0.0575491	0.032506
0.675661	0.0580492	0.0327885
0.683019	0.0585529	0.033073
0.690457	0.0590602	0.0333596
0.697975	0.0595712	0.0336482
0.705576	0.0600858	0.0339388
0.713259	0.0606041	0.0342316
0.721026	0.0611261	0.0345264
0.728878	0.0616518	0.0348234
0.736815	0.0621812	0.0351224
0.744839	0.0627143	0.0354235
0.752949	0.0632512	0.0357268
0.761149	0.0637919	0.0360322
0.769437	0.0643363	0.0363397
0.777816	0.0648846	0.0366494
0.786286	0.0654366	0.0369612
0.794848	0.0659925	0.0372752
0.803504	0.0665522	0.0375913
0.812253	0.0671158	0.0379097
0.821098	0.0676833	0.0382302
0.83004	0.0682547	0.0385529
0.839078	0.06883	0.0388779
0.848216	0.0694092	0.0392051
0.857452	0.0699923	0.0395344
0.866789	0.0705795	0.0398661
0.876228	0.0711706	0.0401999
0.88577	0.0717656	0.0405361
0.895415	0.0723647	0.0408745
0.905166	0.0729678	0.0412151
0.915023	0.073575	0.0415581
0.924987	0.0741862	0.0419033
0.93506	0.0748015	0.0422508
0.945242	0.0754208	0.0426007
0.955535	0.0760443	0.0429528
0.96594	0.0766719	0.0433073
0.976459	0.0773036	0.0436641
0.987092	0.0779395	0.0440233
0.997841	0.0785795	0.0443848
1.00871	0.0792237	0.0447487
1.01969	0.0798721	0.0451149
1.0308	0.0805248	0.0454836
1.04202	0.0811816	0.0458546
1.05337	0.0818428	0.046228
1.06484	0.0825081	0.0466039
1.07643	0.0831778	0.0469821
1.08815	0.0838517	0.0473628
1.1	0.08453	0.0477459
1.11198	0.0852126	0.0481315
1.12409	0.0858996	0.0485195
1.13633	0.0865909	0.0489099
1.14871	0.0872866	0.0493029
1.16122	0.0879866	0.0496983
1.17386	0.0886911	0.0500963
1.18664	0.0894001	0.0504967
1.19956	0.0901134	0.0508996
1.21263	0.0908313	0.0513051
1.22583	0.0915536	0.0517131
1.23918	0.0922804	0.0521236
1.25268	0.0930117	0.0525367
1.26632	0.0937475	0.0529523
1.28011	0.0944879	0.0533705
1.29405	0.0952329	0.0537913
1.30814	0.0959824	0.0542147
1.32238	0.0967365	0.0546406
1.33678	0.0974953	0.0550692
1.35134	0.0982586	0.0555003
1.36605	0.0990266	0.0559341
1.38093	0.0997993	0.0563706
1.39597	0.100577	0.0568097
1.41117	0.101359	0.0572514
1.42654	0.102145	0.0576958
1.44207	0.102937	0.0581428
1.45777	0.103733	0.0585926
1.47365	0.104534	0.059045
1.48969	0.10534	0.0595001
1.50592	0.10615	0.059958
1.52232	0.106966	0.0604185
1.53889	0.107786	0.0608818
1.55565	0.108611	0.0613478
1.57259	0.109441	0.0618166
1.58972	0.110276	0.0622881
1.60703	0.111115	0.0627624
1.62453	0.11196	0.0632395
1.64222	0.11281	0.0637193
1.6601	0.113664	0.0642019
1.67818	0.114523	0.0646874
1.69645	0.115388	0.0651756
1.71492	0.116257	0.0656667
1.7336	0.117132	0.0661606
1.75248	0.118011	0.0666573
1.77156	0.118895	0.0671568
1.79085	0.119785	0.0676593
1.81035	0.120679	0.0681645
1.83007	0.121579	0.0686727
1.85	0.122484	0.0691837
1.87014	0.123394	0.0696976
1.89051	0.124309	0.0702144
1.91109	0.125229	0.0707341
1.9319	0.126154	0.0712567
1.95294	0.127084	0.0717822
1.97421	0.12802	0.0723107
1.99571	0.128961	0.0728421
2.01744	0.129907	0.0733764
2.03941	0.130858	0.0739136
2.06161	0.131814	0.0744538
2.08406	0.132776	0.074997
2.10676	0.133743	0.0755431
2.1297	0.134715	0.0760922
2.15289	0.135692	0.0766443
2.17634	0.136675	0.0771993
2.20003	0.137663	0.0777573
2.22399	0.138656	0.0783184
2.24821	0.139654	0.0788824
2.27269	0.140658	0.0794494
2.29744	0.141667	0.0800194
2.32246	0.142682	0.0805924
2.34775	0.143702	0.0811685
2.37331	0.144727	0.0817475
2.39916	0.145757	0.0823296
2.42528	0.146793	0.0829146
2.45169	0.147834	0.0835027
2.47839	0.148881	0.0840939
2.50538	0.149933	0.084688
2.53266	0.15099	0.0852852
2.56024	0.152053	0.0858854
2.58812	0.153121	0.0864887
2.6163	0.154194	0.087095
2.64479	0.155273	0.0877043
2.67359	0.156357	0.0883166
2.70271	0.157446	0.088932
2.73214	0.158541	0.0895504
2.76189	0.159641	0.0901718
2.79197	0.160747	0.0907963
2.82237	0.161858	0.0914237
2.8531	0.162974	0.0920542
2.88417	0.164096	0.0926878
2.91558	0.165223	0.0933243
2.94733	0.166355	0.0939639
2.97942	0.167493	0.0946064
3.01187	0.168636	0.095252
3.04467	0.169784	0.0959006
3.07782	0.170937	0.0965522
3.11134	0.172096	0.0972068
3.14522	0.17326	0.0978643
3.17947	0.17443	0.0985249
3.21409	0.175605	0.0991884
3.24909	0.176785	0.0998549
3.28447	0.17797	0.100524
3.32024	0.17916	0.101197
3.35639	0.180356	0.101872
3.39294	0.181557	0.102551
3.42989	0.182763	0.103232
3.46724	0.183974	0.103916
3.505	0.185191	0.104603
3.54316	0.186412	0.105293
3.58175	0.187639	0.105986
3.62075	0.188871	0.106682
3.66018	0.190108	0.10738
3.70003	0.19135	0.108082
3.74033	0.192597	0.108786
3.78106	0.193849	0.109494
3.82223	0.195107	0.110204
3.86385	0.196369	0.110917
3.90593	0.197636	0.111633
3.94846	0.198908	0.112351
3.99146	0.200185	0.113073
4.03492	0.201467	0.113797
4.07886	0.202754	0.114524
4.12328	0.204046	0.115253
4.16818	0.205343	0.115986
4.21357	0.206645	0.116721
4.25945	0.207951	0.117459
4.30583	0.209263	0.1182
4.35272	0.210579	0.118943
4.40012	0.211899	0.119689
4.44804	0.213225	0.120438
4.49647	0.214555	0.121189
4.54544	0.21589	0.121943
4.59493	0.21723	0.1227
4.64497	0.218574	0.123459
4.69555	0.219923	0.124221
4.74668	0.221277	0.124986
4.79837	0.222635	0.125753
4.85062	0.223998	0.126523
4.90345	0.225365	0.127295
4.95684	0.226737	0.12807
5.01082	0.228113	0.128847
5.06538	0.229494	0.129627
5.12054	0.230879	0.13041
5.1763	0.232269	0.131195
5.23267	0.233663	0.131982
5.28965	0.235062	0.132772
5.34725	0.236465	0.133565
5.40548	0.237872	0.134359
5.46434	0.239283	0.135157
5.52385	0.240699	0.135956
5.584	0.242119	0.136758
5.64481	0.243544	0.137563
5.70628	0.244972	0.13837
5.76841	0.246405	0.139179
5.83123	0.247842	0.139991
5.89473	0.249283	0.140805
5.95892	0.250728	0.141621
6.02381	0.252178	0.14244
6.0894	0.253631	0.143261
6.15571	0.255089	0.144084
6.22275	0.256551	0.14491
6.29051	0.258017	0.145738
6.35901	0.259487	0.146568
6.42826	0.26096	0.147401
6.49826	0.262438	0.148236
6.56902	0.26392	0.149073
6.64055	0.265406	0.149912
6.71286	0.266896	0.150753
6.78596	0.268389	0.151597
6.85986	0.269887	0.152443
6.93456	0.271389	0.153291
7.01007	0.272894	0.154141
7.08641	0.274403	0.154994
7.16358	0.275916	0.155848
7.24158	0.277433	0.156705
7.32044	0.278954	0.157564
7.40016	0.280479	0.158425
7.48074	0.282007	0.159289
7.5622	0.283539	0.160154
7.64455	0.285075	0.161022
7.7278	0.286615	0.161891
7.81195	0.288158	0.162763
7.89702	0.289705	0.163637
7.98301	0.291256	0.164513
8.06994	0.292811	0.165391
8.15782	0.294369	0.166271
8.24665	0.295931	0.167153
8.33645	0.297496	0.168038
8.42723	0.299066	0.168924
8.519	0.300638	0.169812
8.61177	0.302215	0.170703
8.70555	0.303795	0.171595
8.80035	0.305378	0.17249
8.89618	0.306966	0.173386
8.99305	0.308556	0.174285
9.09098	0.310151	0.175185
9.18998	0.311749	0.176088
9.29005	0.31335	0.176992
9.39121	0.314955	0.177899
9.49348	0.316563	0.178807
9.59686	0.318175	0.179718
9.70136	0.319791	0.18063
9.80701	0.32141	0.181545
9.9138	0.323032	0.182461
10.0218	0.324658	0.18338
10.1309	0.326287	0.1843
10.2412	0.32792	0.185222
10.3527	0.329556	0.186146
10.4655	0.331195	0.187072
10.5794	0.332838	0.188
10.6946	0.334484	0.18893
10.8111	0.336134	0.189862
10.9288	0.337786	0.190795
11.0478	0.339443	0.191731
11.1681	0.341102	0.192668
11.2897	0.342765	0.193607
11.4127	0.344431	0.194548
11.537	0.3461	0.195491
11.6626	0.347773	0.196436
11.7896	0.349448	0.197382
11.918	0.351127	0.19833
12.0478	0.352809	0.199281
12.179	0.354494	0.200232
12.3116	0.356183	0.201186
12.4456	0.357874	0.202141
12.5812	0.359569	0.203099
12.7182	0.361266	0.204057
12.8567	0.362967	0.205018
12.9967	0.36467	0.20598
13.1382	0.366377	0.206944
13.2813	0.368086	0.20791
13.4259	0.369799	0.208877
13.5721	0.371514	0.209846
13.7199	0.373233	0.210816
13.8693	0.374954	0.211789
14.0203	0.376677	0.212762
14.173	0.378404	0.213738
14.3273	0.380133	0.214714
14.4833	0.381865	0.215693
14.6411	0.3836	0.216672
14.8005	0.385337	0.217654
14.9617	0.387077	0.218637
15.1246	0.38882	0.219621
15.2893	0.390565	0.220606
15.4558	0.392312	0.221593
15.6241	0.394062	0.222582
15.7942	0.395814	0.223571
15.9662	0.397569	0.224562
16.1401	0.399325	0.225555
16.3158	0.401084	0.226548
16.4935	0.402846	0.227543
16.6731	0.404609	0.228539
16.8547	0.406375	0.229536
17.0382	0.408142	0.230535
17.2237	0.409912	0.231534
17.4113	0.411683	0.232535
17.6009	0.413456	0.233536
17.7926	0.415231	0.234539
17.9863	0.417008	0.235543
18.1822	0.418787	0.236547
18.3802	0.420567	0.237553
18.5803	0.422349	0.238559
18.7826	0.424132	0.239567
18.9872	0.425917	0.240575
19.1939	0.427703	0.241584
19.403	0.429491	0.242593
19.6142	0.43128	0.243604
19.8278	0.43307	0.244615
20.0437	0.434861	0.245627
20.262	0.436654	0.246639
20.4827	0.438447	0.247652
20.7057	0.440241	0.248666
20.9312	0.442036	0.24968
21.1591	0.443832	0.250694
21.3895	0.445629	0.251709
21.6224	0.447427	0.252724
21.8579	0.449225	0.25374
22.0959	0.451023	0.254756
22.3365	0.452822	0.255772
22.5798	0.454622	0.256788
22.8256	0.456422	0.257805
23.0742	0.458222	0.258822
23.3255	0.460022	0.259839
23.5795	0.461823	0.260856
23.8362	0.463623	0.261873
24.0958	0.465424	0.26289
24.3582	0.467224	0.263907
24.6234	0.469025	0.264924
24.8916	0.470825	0.26594
25.1626	0.472624	0.266957
25.4366	0.474424	0.267973
25.7136	0.476223	0.268989
25.9936	0.478021	0.270005
26.2767	0.479819	0.271021
26.5628	0.481616	0.272036
26.8521	0.483413	0.273051
27.1445	0.485209	0.274065
27.4401	0.487004	0.275079
27.7389	0.488798	0.276092
28.041	0.490591	0.277105
28.3463	0.492383	0.278118
28.655	0.494175	0.279129
28.967	0.495964	0.28014
29.2825	0.497753	0.281151
29.6013	0.499541	0.28216
29.9237	0.501327	0.283169
30.2495	0.503111	0.284177
30.5789	0.504895	0.285184
30.9119	0.506676	0.286191
31.2485	0.508457	0.287196
31.5888	0.510235	0.288201
31.9328	0.512012	0.289205
32.2805	0.513787	0.290207
32.632	0.515561	0.291209
32.9874	0.517332	0.29221
33.3466	0.519102	0.293209
33.7097	0.520869	0.294208
34.0768	0.522635	0.295205
34.4479	0.524399	0.296201
34.823	0.52616	0.297196
35.2022	0.52792	0.29819
35.5855	0.529677	0.299183
35.9731	0.531432	0.300174
36.3648	0.533185	0.301164
36.7608	0.534935	0.302153
37.1611	0.536683	0.30314
37.5657	0.538429	0.304126
37.9748	0.540172	0.305111
38.3883	0.541913	0.306094
38.8064	0.543652	0.307076
39.229	0.545387	0.308056
39.6561	0.547121	0.309035
40.088	0.548851	0.310013
40.5245	0.550579	0.310989
40.9658	0.552305	0.311963
41.4119	0.554027	0.312936
41.8628	0.555747	0.313908
42.3187	0.557464	0.314878
42.7795	0.559178	0.315846
43.2454	0.56089	0.316813
43.7163	0.562598	0.317778
44.1924	0.564304	0.318741
44.6736	0.566007	0.319703
45.1601	0.567707	0.320663
45.6518	0.569404	0.321622
46.1489	0.571098	0.322579
46.6515	0.572789	0.323534
47.1595	0.574477	0.324487
47.673	0.576162	0.325439
48.1922	0.577844	0.326389
48.717	0.579522	0.327337
49.2475	0.581198	0.328284
49.7837	0.582871	0.329228
50.3259	0.58454	0.330171
50.8739	0.586207	0.331113
51.4279	0.58787	0.332052
51.9879	0.58953	0.33299
52.554	0.591187	0.333926
53.1263	0.59284	0.33486
53.7048	0.59449	0.335792
54.2896	0.596138	0.336722
54.8808	0.597781	0.337651
55.4784	0.599422	0.338577
56.0826	0.601059	0.339502
56.6933	0.602693	0.340425
57.3106	0.604324	0.341346
57.9347	0.605951	0.342265
58.5656	0.607575	0.343183
59.2034	0.609196	0.344098
59.848	0.610813	0.345011
60.4998	0.612427	0.345923
61.1586	0.614038	0.346833
61.8246	0.615645	0.347741
62.4978	0.617249	0.348646
63.1784	0.618849	0.34955
63.8663	0.620446	0.350452
64.5618	0.622039	0.351352
65.2649	0.623629	0.35225
65.9755	0.625215	0.353146
66.694	0.626798	0.35404
67.4202	0.628378	0.354933
68.1544	0.629954	0.355823
68.8966	0.631526	0.356711
69.6468	0.633095	0.357597
70.4053	0.63466	0.358481
71.1719	0.636222	0.359363
71.947	0.63778	0.360243
72.7304	0.639334	0.361121
73.5224	0.640885	0.361997
74.323	0.642433	0.362871
75.1324	0.643976	0.363743
75.9505	0.645516	0.364613
76.7776	0.647052	0.365481
77.6137	0.648585	0.366346
78.4588	0.650114	0.36721
79.3132	0.651639	0.368071
80.1769	0.65316	0.368931
81.05	0.654678	0.369788
81.9326	0.656191	0.370643
82.8248	0.657701	0.371496
83.7267	0.659207	0.372346
84.6384	0.660709	0.373195
85.5601	0.662208	0.374041
86.4918	0.663702	0.374885
87.4336	0.665193	0.375727
88.3857	0.666679	0.376567
89.3482	0.668162	0.377404
90.3212	0.66964	0.378239
91.3047	0.671115	0.379072
92.299	0.672585	0.379903
93.3041	0.674052	0.380731
94.3201	0.675514	0.381557
95.3472	0.676972	0.382381
96.3855	0.678426	0.383202
97.4351	0.679876	0.384021
98.4961	0.681322	0.384837
99.5686	0.682763	0.385652
100.653	0.6842	0.386463
101.749	0.685633	0.387273
102.857	0.687062	0.38808
103.977	0.688486	0.388884
105.109	0.689906	0.389686
106.254	0.691321	0.390486
107.411	0.692732	0.391283
108.581	0.694139	0.392077
109.763	0.695541	0.392869
110.958	0.696938	0.393658
112.166	0.698331	0.394445
113.388	0.69972	0.395229
114.623	0.701103	0.396011
115.871	0.702482	0.39679
117.133	0.703857	0.397566
118.408	0.705227	0.39834
119.698	0.706591	0.399111
121.001	0.707952	0.399879
122.319	0.709307	0.400645
123.651	0.710657	0.401407
124.997	0.712003	0.402167
126.358	0.713344	0.402925
127.734	0.71468	0.403679
129.125	0.71601	0.404431
130.531	0.717336	0.40518
131.953	0.718657	0.405926
133.39	0.719973	0.406669
134.842	0.721283	0.407409
136.31	0.722589	0.408147
137.795	0.723889	0.408881
139.295	0.725184	0.409613
140.812	0.726474	0.410341
142.346	0.727759	0.411067
143.896	0.729038	0.41179
145.463	0.730312	0.412509
147.047	0.731581	0.413226
148.648	0.732844	0.413939
150.267	0.734102	0.41465
151.903	0.735355	0.415358
153.557	0.736602	0.416062
155.229	0.737844	0.416763
156.919	0.73908	0.417462
158.628	0.740311	0.418157
160.356	0.741536	0.418849
162.102	0.742756	0.419538
163.867	0.74397	0.420223
165.651	0.745178	0.420906
167.455	0.746381	0.421585
169.279	0.747578	0.422262
171.122	0.748769	0.422935
172.986	0.749955	0.423604
174.869	0.751135	0.424271
176.774	0.75231	0.424934
178.699	0.753478	0.425594
180.644	0.754641	0.426251
182.612	0.755798	0.426905
184.6	0.75695	0.427555
186.61	0.758095	0.428202
188.642	0.759235	0.428846
190.697	0.760369	0.429486
192.773	0.761497	0.430123
194.872	0.762619	0.430757
196.994	0.763735	0.431388
199.14	0.764846	0.432015
201.308	0.76595	0.432639
203.5	0.767049	0.433259
205.716	0.768142	0.433877
207.956	0.769228	0.434491
210.221	0.770309	0.435101
212.51	0.771384	0.435708
214.824	0.772454	0.436312
217.164	0.773517	0.436913
219.528	0.774574	0.43751
221.919	0.775625	0.438104
224.336	0.776671	0.438694
226.778	0.77771	0.439282
229.248	0.778744	0.439865
231.744	0.779772	0.440446
234.268	0.780793	0.441023
236.819	0.781809	0.441597
239.398	0.782819	0.442167
242.005	0.783823	0.442734
244.64	0.784821	0.443298
247.304	0.785813	0.443858
249.997	0.7868	0.444416
252.719	0.78778	0.444969
255.471	0.788755	0.44552
258.253	0.789723	0.446067
261.066	0.790686	0.446611
263.908	0.791643	0.447151
266.782	0.792594	0.447688
269.687	0.793539	0.448222
272.624	0.794478	0.448753
275.593	0.795412	0.44928
278.594	0.796339	0.449804
281.628	0.797261	0.450325
284.694	0.798177	0.450842
287.795	0.799088	0.451356
290.929	0.799992	0.451867
294.097	0.800891	0.452375
297.299	0.801784	0.452879
300.537	0.802671	0.45338
303.809	0.803553	0.453878
307.118	0.804429	0.454373
310.462	0.805299	0.454865
313.843	0.806163	0.455353
317.26	0.807022	0.455838
320.715	0.807876	0.45632
324.207	0.808723	0.456799
327.738	0.809565	0.457274
331.307	0.810402	0.457747
334.915	0.811233	0.458216
338.562	0.812058	0.458682
342.248	0.812878	0.459145
345.975	0.813692	0.459605
349.743	0.8145	0.460062
353.551	0.815304	0.460516
357.401	0.816101	0.460966
361.293	0.816894	0.461414
365.228	0.817681	0.461858
369.205	0.818462	0.4623
373.225	0.819238	0.462738
377.289	0.820009	0.463173
381.398	0.820774	0.463606
385.551	0.821534	0.464035
389.749	0.822289	0.464461
393.994	0.823038	0.464884
398.284	0.823782	0.465304
402.621	0.824521	0.465722
407.005	0.825254	0.466136
411.438	0.825982	0.466547
415.918	0.826705	0.466956
420.447	0.827423	0.467361
425.025	0.828136	0.467764
429.654	0.828843	0.468163
434.332	0.829545	0.46856
439.062	0.830242	0.468954
443.843	0.830934	0.469345
448.676	0.831621	0.469733
453.562	0.832303	0.470118
458.501	0.83298	0.4705
463.494	0.833652	0.470879
468.541	0.834318	0.471256
473.644	0.83498	0.47163
478.801	0.835637	0.472001
484.015	0.836289	0.472369
489.286	0.836935	0.472734
494.614	0.837577	0.473097
500	0.838214	0.473456
